# Supplementary material for: Clinicopathological characteristics and prognosis of pulmonary large cell neuroendocrine carcinoma aged ≥65 years
Source: PeerJ. 2019 May 20;7:e6824. doi: 10.7717/peerj.6824 (PMC6532618; doi:10.7717/peerj.6824)
Supplement: Supplemental Information 1 [file peerj-07-6824-s001.xlsx]

## Sheet: raw data
k-Marital status	Marital status at diagnosis	k-age	Year of diagnosis	k-sex	K-race	Race recode (White, Black, Other)	CHSDA Region	k-primary site	Primary Site - labeled	k-grade	Grade	k-Laterality1	Laterality	k-AJCC	Derived AJCC Stage Group, 6th ed (2004+)	T-stage	Derived AJCC T, 6th ed (2004+)	Derived AJCC N, 6th ed (2004+)	Derived AJCC M, 6th ed (2004+)	Summary stage 2000 (1998+)	RX Summ--Surg Prim Site (1998+)	CS tumor size (2004+)	CS extension (2004+)	CS lymph nodes (2004+)	CS mets at dx (2004+)	CS Reg Node Eval (2004+)	CS Mets Eval (2004+)	Regional nodes examined (1988+)	Regional nodes positive (1988+)	SEER cause-specific death classification	SEER other cause of death classification	Survival months	Vital status recode (study cutoff used)	Chemotherapy recode (yes, no/unk)	Radiation recode	SEER registry
1	Widowed	2	2004	1	1	White	Pacific Coast	6	C34.9-Lung, NOS	3	Unknown	2	Right - origin of primary	7	IV	4	T3	N3	M1	Distant	0	120	500	600	40	1	0	1	1	Dead (attributable to this cancer dx)	Alive or dead due to cancer	0	Dead	No/Unknown	None/Unknown	San Francisco-Oakland SMSA - 1973+
1	Married (including common law)	1	2004	2	1	White	Pacific Coast	2	C34.1-Upper lobe, lung	3	Unknown	2	Right - origin of primary	1	IA	2	T1	N0	M0	Localized	21	15	100	0	0	0	0	0	98	Dead (attributable to this cancer dx)	Alive or dead due to cancer	21	Dead	Yes	None/Unknown	San Francisco-Oakland SMSA - 1973+
2	Single (never married)	1	2004	2	3	Other (American Indian/AK Native, Asian/Pacific Islander)	Pacific Coast	2	C34.1-Upper lobe, lung	3	Unknown	1	Left - origin of primary	7	IV	3	T2	N0	M1	Distant	45	33	100	0	40	3	0	10	0	Dead (attributable to this cancer dx)	Alive or dead due to cancer	17	Dead	Yes	Beam radiation	San Francisco-Oakland SMSA - 1973+
2	Divorced	2	2005	1	1	White	Pacific Coast	6	C34.9-Lung, NOS	3	Unknown	2	Right - origin of primary	7	IV	5	T4	N2	M1	Distant	0	999	720	200	40	0	3	0	98	Dead (attributable to this cancer dx)	Alive or dead due to cancer	0	Dead	No/Unknown	None/Unknown	San Francisco-Oakland SMSA - 1973+
2	Divorced	2	2005	2	1	White	Pacific Coast	2	C34.1-Upper lobe, lung	1	Poorly differentiated; Grade III	1	Left - origin of primary	2	IB	3	T2	N0	M0	Localized	22	31	100	0	0	3	0	3	0	Dead (attributable to this cancer dx)	Alive or dead due to cancer	8	Dead	No/Unknown	None/Unknown	San Francisco-Oakland SMSA - 1973+
2	Single (never married)	1	2005	1	1	White	Pacific Coast	2	C34.1-Upper lobe, lung	3	Unknown	2	Right - origin of primary	1	IA	2	T1	N0	M0	Localized	30	17	100	0	0	3	0	7	0	Alive or dead of other cause	Dead (attributable to causes other than this cancer dx)	1	Dead	No/Unknown	None/Unknown	San Francisco-Oakland SMSA - 1973+
2	Single (never married)	1	2006	1	2	Black	Pacific Coast	4	C34.3-Lower lobe, lung	3	Unknown	2	Right - origin of primary	2	IB	3	T2	N0	M0	Localized	33	38	300	0	0	3	3	19	0	Dead (attributable to this cancer dx)	Alive or dead due to cancer	15	Dead	Yes	None/Unknown	San Francisco-Oakland SMSA - 1973+
2	Single (never married)	2	2005	1	3	Other (American Indian/AK Native, Asian/Pacific Islander)	Pacific Coast	2	C34.1-Upper lobe, lung	3	Unknown	1	Left - origin of primary	1	IA	2	T1	N0	M0	Localized	30	30	100	0	0	3	0	5	0	Alive or dead of other cause	Dead (attributable to causes other than this cancer dx)	34	Dead	No/Unknown	None/Unknown	San Francisco-Oakland SMSA - 1973+
1	Married (including common law)	2	2005	1	1	White	Pacific Coast	2	C34.1-Upper lobe, lung	1	Poorly differentiated; Grade III	2	Right - origin of primary	7	IV	3	T2	N3	M1	Distant	0	68	300	600	35	0	0	0	98	Dead (attributable to this cancer dx)	Alive or dead due to cancer	2	Dead	Yes	None/Unknown	San Francisco-Oakland SMSA - 1973+
1	Married (including common law)	1	2006	2	3	Other (American Indian/AK Native, Asian/Pacific Islander)	Pacific Coast	2	C34.1-Upper lobe, lung	3	Unknown	2	Right - origin of primary	6	IIIB	5	T4	N2	M0	Regional	0	100	700	200	0	0	0	0	98	Dead (attributable to this cancer dx)	Alive or dead due to cancer	10	Dead	Yes	Beam radiation	San Francisco-Oakland SMSA - 1973+
1	Married (including common law)	2	2007	1	3	Other (American Indian/AK Native, Asian/Pacific Islander)	Pacific Coast	4	C34.3-Lower lobe, lung	2	Undifferentiated; anaplastic; Grade IV	1	Left - origin of primary	5	IIIA	4	T3	N1	M0	Regional	56	70	600	100	0	3	0	12	2	Dead (attributable to this cancer dx)	Alive or dead due to cancer	38	Dead	Yes	None/Unknown	San Francisco-Oakland SMSA - 1973+
1	Married (including common law)	2	2007	2	2	Black	Pacific Coast	2	C34.1-Upper lobe, lung	3	Unknown	2	Right - origin of primary	7	IV	3	T2	N2	M1	Distant	0	53	100	200	40	0	0	0	98	Dead (attributable to this cancer dx)	Alive or dead due to cancer	2	Dead	Yes	None/Unknown	San Francisco-Oakland SMSA - 1973+
1	Married (including common law)	1	2007	2	3	Other (American Indian/AK Native, Asian/Pacific Islander)	Pacific Coast	4	C34.3-Lower lobe, lung	3	Unknown	1	Left - origin of primary	7	IV	3	T2	N0	M1	Distant	0	31	300	0	40	0	3	0	98	Dead (attributable to this cancer dx)	Alive or dead due to cancer	46	Dead	No/Unknown	Beam radiation	San Francisco-Oakland SMSA - 1973+
2	Divorced	1	2005	2	1	White	Pacific Coast	2	C34.1-Upper lobe, lung	3	Unknown	1	Left - origin of primary	4	IIB	4	T3	N0	M0	Regional	33	78	600	0	0	3	0	11	0	Dead (attributable to this cancer dx)	Alive or dead due to cancer	8	Dead	No/Unknown	None/Unknown	San Francisco-Oakland SMSA - 1973+
1	Married (including common law)	2	2008	2	3	Other (American Indian/AK Native, Asian/Pacific Islander)	Pacific Coast	6	C34.9-Lung, NOS	2	Undifferentiated; anaplastic; Grade IV	3	Paired site, but no information concerning laterality	7	IV	5	T4	N3	M1	Distant	0	80	800	600	40	0	0	0	98	Dead (attributable to this cancer dx)	Alive or dead due to cancer	2	Dead	No/Unknown	Beam radiation	San Francisco-Oakland SMSA - 1973+
1	Widowed	1	2008	1	1	White	Pacific Coast	4	C34.3-Lower lobe, lung	3	Unknown	2	Right - origin of primary	3	IIA	2	T1	N1	M0	Regional	21	16	100	100	0	3	0	8	1	Alive or dead of other cause	Alive or dead due to cancer	74	Alive	Yes	Beam radiation	San Francisco-Oakland SMSA - 1973+
1	Married (including common law)	1	2008	2	1	White	Pacific Coast	2	C34.1-Upper lobe, lung	3	Unknown	2	Right - origin of primary	7	IV	4	T3	N3	M1	Distant	0	115	730	600	50	9	0	99	99	Dead (attributable to this cancer dx)	Alive or dead due to cancer	2	Dead	Yes	Beam radiation	San Francisco-Oakland SMSA - 1973+
2	Divorced	1	2009	1	3	Other (American Indian/AK Native, Asian/Pacific Islander)	Pacific Coast	4	C34.3-Lower lobe, lung	2	Undifferentiated; anaplastic; Grade IV	2	Right - origin of primary	7	IV	5	T4	N2	M1	Distant	0	90	760	200	35	1	0	0	98	Dead (attributable to this cancer dx)	Alive or dead due to cancer	20	Dead	Yes	None/Unknown	San Francisco-Oakland SMSA - 1973+
1	Married (including common law)	1	2008	2	1	White	Pacific Coast	2	C34.1-Upper lobe, lung	3	Unknown	2	Right - origin of primary	2	IB	3	T2	N0	M0	Regional	33	9	450	0	0	3	0	23	0	Alive or dead of other cause	Alive or dead due to cancer	73	Alive	No/Unknown	None/Unknown	San Francisco-Oakland SMSA - 1973+
2	Divorced	2	2009	1	2	Black	Pacific Coast	2	C34.1-Upper lobe, lung	3	Unknown	2	Right - origin of primary	7	IV	5	T4	NX	M1	Distant	0	15	650	999	50	0	3	0	98	Dead (attributable to this cancer dx)	Alive or dead due to cancer	1	Dead	No/Unknown	Beam radiation	San Francisco-Oakland SMSA - 1973+
2	Single (never married)	1	2009	1	3	Other (American Indian/AK Native, Asian/Pacific Islander)	Pacific Coast	4	C34.3-Lower lobe, lung	3	Unknown	2	Right - origin of primary	7	IV	2	T1	N2	M1	Distant	0	12	100	200	40	0	3	0	98	Alive or dead of other cause	Dead (attributable to causes other than this cancer dx)	11	Dead	Yes	Beam radiation	San Francisco-Oakland SMSA - 1973+
1	Married (including common law)	2	2009	2	1	White	Pacific Coast	6	C34.9-Lung, NOS	3	Unknown	2	Right - origin of primary	7	IV	5	T4	N2	M1	Distant	0	999	780	200	40	0	3	0	98	Dead (attributable to this cancer dx)	Alive or dead due to cancer	0	Dead	Yes	None/Unknown	San Francisco-Oakland SMSA - 1973+
2	Separated	1	2009	2	2	Black	Pacific Coast	4	C34.3-Lower lobe, lung	3	Unknown	1	Left - origin of primary	4	IIB	3	T2	N1	M0	Regional	33	37	450	100	0	3	0	6	1	Dead (attributable to this cancer dx)	Alive or dead due to cancer	23	Dead	No/Unknown	None/Unknown	San Francisco-Oakland SMSA - 1973+
1	Married (including common law)	2	2009	2	1	White	Pacific Coast	2	C34.1-Upper lobe, lung	3	Unknown	2	Right - origin of primary	2	IB	3	T2	N0	M0	Localized	33	35	100	0	0	3	0	19	0	Alive or dead of other cause	Dead (attributable to causes other than this cancer dx)	56	Dead	Yes	None/Unknown	San Francisco-Oakland SMSA - 1973+
1	Widowed	2	2009	1	1	White	Pacific Coast	2	C34.1-Upper lobe, lung	3	Unknown	1	Left - origin of primary	7	IV	2	T1	N3	M1	Distant	0	10	300	600	50	0	3	0	98	Dead (attributable to this cancer dx)	Alive or dead due to cancer	1	Dead	No/Unknown	Refused	San Francisco-Oakland SMSA - 1973+
2	Single (never married)	1	2010	1	3	Other (American Indian/AK Native, Asian/Pacific Islander)	Pacific Coast	4	C34.3-Lower lobe, lung	2	Undifferentiated; anaplastic; Grade IV	1	Left - origin of primary	4	IIB	4	T3	N0	M0	Regional	33	71	570	0	0	3	0	31	0	Dead (attributable to this cancer dx)	Alive or dead due to cancer	2	Dead	No/Unknown	None/Unknown	San Francisco-Oakland SMSA - 1973+
1	Married (including common law)	1	2010	2	3	Other (American Indian/AK Native, Asian/Pacific Islander)	Pacific Coast	2	C34.1-Upper lobe, lung	3	Unknown	2	Right - origin of primary	7	IV	3	T2	N2	M1	Distant	0	37	200	200	40	0	0	0	98	Alive or dead of other cause	Dead (attributable to causes other than this cancer dx)	1	Dead	No/Unknown	None/Unknown	San Francisco-Oakland SMSA - 1973+
1	Married (including common law)	2	2010	2	1	White	Pacific Coast	4	C34.3-Lower lobe, lung	3	Unknown	2	Right - origin of primary	6	IIIB	5	T4	N2	M0	Regional	0	33	700	200	0	0	0	0	98	Dead (attributable to this cancer dx)	Alive or dead due to cancer	21	Dead	Yes	Beam radiation	San Francisco-Oakland SMSA - 1973+
1	Widowed	2	2010	1	1	White	Pacific Coast	2	C34.1-Upper lobe, lung	3	Unknown	2	Right - origin of primary	7	IV	3	T2	N0	M1	Distant	0	50	100	0	40	0	3	0	98	Dead (attributable to this cancer dx)	Alive or dead due to cancer	0	Dead	No/Unknown	None/Unknown	San Francisco-Oakland SMSA - 1973+
1	Married (including common law)	1	2010	2	3	Other (American Indian/AK Native, Asian/Pacific Islander)	Pacific Coast	2	C34.1-Upper lobe, lung	3	Unknown	2	Right - origin of primary	6	IIIB	5	T4	N0	M0	Distant	0	120	785	0	0	0	0	0	98	Dead (attributable to this cancer dx)	Alive or dead due to cancer	38	Dead	Yes	Beam radiation	San Francisco-Oakland SMSA - 1973+
1	Married (including common law)	2	2010	2	1	White	Pacific Coast	2	C34.1-Upper lobe, lung	1	Poorly differentiated; Grade III	2	Right - origin of primary	1	IA	2	T1	N0	M0	Localized	22	10	100	0	0	3	0	5	0	Dead (attributable to this cancer dx)	Alive or dead due to cancer	33	Dead	No/Unknown	None/Unknown	San Francisco-Oakland SMSA - 1973+
2	Divorced	2	2011	1	1	White	Pacific Coast	2	C34.1-Upper lobe, lung	3	Unknown	1	Left - origin of primary	5	IIIA	3	T2	N2	M0	Regional	0	47	300	200	0	0	0	0	98	Alive or dead of other cause	Alive or dead due to cancer	42	Alive	Yes	Beam radiation	San Francisco-Oakland SMSA - 1973+
1	Married (including common law)	1	2011	1	1	White	Pacific Coast	2	C34.1-Upper lobe, lung	1	Poorly differentiated; Grade III	1	Left - origin of primary	4	IIB	4	T3	N0	M0	Regional	21	40	570	0	0	3	0	6	0	Dead (attributable to this cancer dx)	Alive or dead due to cancer	20	Dead	Yes	Beam radiation	San Francisco-Oakland SMSA - 1973+
1	Widowed	2	2011	1	2	Black	Pacific Coast	4	C34.3-Lower lobe, lung	3	Unknown	2	Right - origin of primary	7	IV	3	T2	N3	M1	Distant	0	38	220	600	40	0	3	0	98	Dead (attributable to this cancer dx)	Alive or dead due to cancer	1	Dead	No/Unknown	Beam radiation	San Francisco-Oakland SMSA - 1973+
1	Widowed	2	2011	2	1	White	Pacific Coast	4	C34.3-Lower lobe, lung	3	Unknown	1	Left - origin of primary	4	IIB	3	T2	N1	M0	Regional	30	43	430	100	0	3	0	9	3	Alive or dead of other cause	Dead (attributable to causes other than this cancer dx)	7	Dead	Yes	None/Unknown	San Francisco-Oakland SMSA - 1973+
1	Married (including common law)	1	2011	2	1	White	Pacific Coast	6	C34.9-Lung, NOS	3	Unknown	1	Left - origin of primary	6	IIIB	5	T4	N3	M0	Distant	0	0	950	600	15	3	0	2	1	Dead (attributable to this cancer dx)	Alive or dead due to cancer	0	Dead	No/Unknown	None/Unknown	San Francisco-Oakland SMSA - 1973+
2	Unmarried or Domestic Partner	2	2011	2	2	Black	Pacific Coast	1	C34.0-Main bronchus	3	Unknown	1	Left - origin of primary	7	IV	2	T1	N0	M1	Distant	0	20	100	0	40	0	3	0	98	Dead (attributable to this cancer dx)	Alive or dead due to cancer	12	Dead	Yes	Beam radiation	San Francisco-Oakland SMSA - 1973+
1	Married (including common law)	2	2011	1	1	White	Pacific Coast	6	C34.9-Lung, NOS	3	Unknown	3	Paired site, but no information concerning laterality	7	IV	6	TX	NX	M1	Distant	0	999	999	999	40	9	3	99	99	Dead (attributable to this cancer dx)	Alive or dead due to cancer	9	Dead	Yes	None/Unknown	San Francisco-Oakland SMSA - 1973+
1	Married (including common law)	2	2012	1	1	White	Pacific Coast	1	C34.0-Main bronchus	2	Undifferentiated; anaplastic; Grade IV	2	Right - origin of primary	6	IIIB	5	T4	N3	M0	Distant	0	80	700	600	0	0	0	0	98	Alive or dead of other cause	Dead (attributable to causes other than this cancer dx)	10	Dead	Yes	Beam radiation	San Francisco-Oakland SMSA - 1973+
1	Widowed	2	2012	1	1	White	Pacific Coast	6	C34.9-Lung, NOS	1	Poorly differentiated; Grade III	2	Right - origin of primary	7	IV	3	T2	N2	M1	Distant	0	999	455	200	23	1	1	95	95	Dead (attributable to this cancer dx)	Alive or dead due to cancer	16	Dead	Yes	None/Unknown	San Francisco-Oakland SMSA - 1973+
2	Single (never married)	2	2011	1	1	White	Pacific Coast	4	C34.3-Lower lobe, lung	3	Unknown	2	Right - origin of primary	7	IV	5	T4	N2	M1	Distant	0	26	100	200	30	0	0	0	98	Dead (attributable to this cancer dx)	Alive or dead due to cancer	5	Dead	No/Unknown	None/Unknown	San Francisco-Oakland SMSA - 1973+
1	Married (including common law)	1	2012	2	3	Other (American Indian/AK Native, Asian/Pacific Islander)	Pacific Coast	2	C34.1-Upper lobe, lung	3	Unknown	2	Right - origin of primary	6	IIIB	5	T4	N3	M0	Distant	0	71	570	600	15	0	0	0	98	Dead (attributable to this cancer dx)	Alive or dead due to cancer	3	Dead	Yes	None/Unknown	San Francisco-Oakland SMSA - 1973+
1	Married (including common law)	1	2012	2	1	White	Pacific Coast	2	C34.1-Upper lobe, lung	3	Unknown	2	Right - origin of primary	7	IV	5	T4	N1	M1	Distant	0	49	999	100	40	0	0	0	98	Dead (attributable to this cancer dx)	Alive or dead due to cancer	8	Dead	Yes	Beam radiation	San Francisco-Oakland SMSA - 1973+
2	Divorced	2	2012	2	1	White	Pacific Coast	4	C34.3-Lower lobe, lung	1	Poorly differentiated; Grade III	2	Right - origin of primary	6	IIIB	5	T4	N2	M0	Regional	0	48	700	200	0	0	0	0	98	Dead (attributable to this cancer dx)	Alive or dead due to cancer	1	Dead	No/Unknown	None/Unknown	San Francisco-Oakland SMSA - 1973+
1	Widowed	2	2012	1	1	White	Pacific Coast	4	C34.3-Lower lobe, lung	2	Undifferentiated; anaplastic; Grade IV	2	Right - origin of primary	2	IB	3	T2	N0	M0	Localized	33	37	100	0	0	3	0	7	0	Alive or dead of other cause	Alive or dead due to cancer	31	Alive	No/Unknown	None/Unknown	San Francisco-Oakland SMSA - 1973+
1	Married (including common law)	1	2012	2	2	Black	Pacific Coast	3	C34.2-Middle lobe, lung	3	Unknown	2	Right - origin of primary	7	IV	2	T1	N1	M1	Distant	0	25	300	100	40	0	1	0	98	Dead (attributable to this cancer dx)	Alive or dead due to cancer	0	Dead	No/Unknown	None/Unknown	San Francisco-Oakland SMSA - 1973+
3	Unknown	2	2012	1	2	Black	Pacific Coast	2	C34.1-Upper lobe, lung	1	Poorly differentiated; Grade III	1	Left - origin of primary	1	IA	2	T1	N0	M0	Localized	0	18	100	0	0	0	0	0	98	Alive or dead of other cause	Alive or dead due to cancer	33	Alive	No/Unknown	Beam radiation	San Francisco-Oakland SMSA - 1973+
3	Unknown	2	2012	1	1	White	Pacific Coast	3	C34.2-Middle lobe, lung	2	Undifferentiated; anaplastic; Grade IV	2	Right - origin of primary	2	IB	3	T2	N0	M0	Localized	33	69	220	0	0	3	0	23	0	Alive or dead of other cause	Alive or dead due to cancer	32	Alive	No/Unknown	Refused	San Francisco-Oakland SMSA - 1973+
1	Widowed	2	2012	1	1	White	Pacific Coast	2	C34.1-Upper lobe, lung	1	Poorly differentiated; Grade III	2	Right - origin of primary	5	IIIA	2	T1	N2	M0	Regional	0	19	125	200	0	0	0	0	98	Alive or dead of other cause	Alive or dead due to cancer	32	Alive	Yes	Beam radiation	San Francisco-Oakland SMSA - 1973+
1	Married (including common law)	1	2012	2	1	White	Pacific Coast	2	C34.1-Upper lobe, lung	1	Poorly differentiated; Grade III	1	Left - origin of primary	7	IV	3	T2	N0	M1	Distant	30	55	300	0	70	3	1	2	0	Dead (attributable to this cancer dx)	Alive or dead due to cancer	24	Dead	Yes	Beam radiation	San Francisco-Oakland SMSA - 1973+
1	Married (including common law)	2	2014	2	1	White	Pacific Coast	2	C34.1-Upper lobe, lung	3	Unknown	1	Left - origin of primary	7	IV	2	T1	N2	M1	Distant	0	30	300	200	40	0	0	0	98	Dead (attributable to this cancer dx)	Alive or dead due to cancer	10	Dead	Yes	Beam radiation	San Francisco-Oakland SMSA - 1973+
1	Married (including common law)	1	2014	2	3	Other (American Indian/AK Native, Asian/Pacific Islander)	Pacific Coast	4	C34.3-Lower lobe, lung	1	Poorly differentiated; Grade III	2	Right - origin of primary	6	IIIB	5	T4	N2	M0	Regional	45	80	100	200	0	0	0	97	97	Alive or dead of other cause	Alive or dead due to cancer	8	Alive	Yes	Beam radiation	San Francisco-Oakland SMSA - 1973+
1	Married (including common law)	2	2013	1	4	Unknown	Pacific Coast	2	C34.1-Upper lobe, lung	1	Poorly differentiated; Grade III	2	Right - origin of primary	6	IIIB	5	T4	N3	M0	Distant	0	15	115	600	0	1	0	95	95	Alive or dead of other cause	Alive or dead due to cancer	12	Alive	Yes	Beam radiation	San Francisco-Oakland SMSA - 1973+
1	Married (including common law)	1	2014	2	2	Black	Pacific Coast	4	C34.3-Lower lobe, lung	1	Poorly differentiated; Grade III	1	Left - origin of primary	7	IV	3	T2	N3	M1	Distant	0	80	300	600	0	0	0	0	98	Dead (attributable to this cancer dx)	Alive or dead due to cancer	9	Dead	Yes	Beam radiation	San Francisco-Oakland SMSA - 1973+
1	Married (including common law)	1	2014	1	1	White	Pacific Coast	2	C34.1-Upper lobe, lung	2	Undifferentiated; anaplastic; Grade IV	1	Left - origin of primary	3	IIA	2	T1	N1	M0	Regional	30	24	100	100	0	0	0	0	98	Alive or dead of other cause	Alive or dead due to cancer	5	Alive	Yes	None/Unknown	San Francisco-Oakland SMSA - 1973+
2	Divorced	2	2014	1	1	White	Pacific Coast	2	C34.1-Upper lobe, lung	1	Poorly differentiated; Grade III	2	Right - origin of primary	1	IA	2	T1	N0	M0	Localized	33	21	120	0	0	3	0	11	0	Alive or dead of other cause	Alive or dead due to cancer	6	Alive	No/Unknown	None/Unknown	San Francisco-Oakland SMSA - 1973+
2	Single (never married)	1	2014	1	1	White	Pacific Coast	2	C34.1-Upper lobe, lung	3	Unknown	2	Right - origin of primary	7	IV	5	T4	N2	M1	Distant	0	999	999	200	42	0	3	0	98	Dead (attributable to this cancer dx)	Alive or dead due to cancer	1	Dead	No/Unknown	None/Unknown	San Francisco-Oakland SMSA - 1973+
1	Married (including common law)	2	2014	2	1	White	Pacific Coast	4	C34.3-Lower lobe, lung	1	Poorly differentiated; Grade III	1	Left - origin of primary	2	IB	3	T2	N0	M0	Localized	33	74	100	0	0	3	0	31	0	Alive or dead of other cause	Alive or dead due to cancer	4	Alive	Yes	None/Unknown	San Francisco-Oakland SMSA - 1973+
2	Single (never married)	2	2014	2	2	Black	Pacific Coast	2	C34.1-Upper lobe, lung	2	Undifferentiated; anaplastic; Grade IV	2	Right - origin of primary	1	IA	2	T1	N0	M0	Localized	33	12	100	0	0	3	0	4	0	Alive or dead of other cause	Alive or dead due to cancer	9	Alive	Yes	None/Unknown	San Francisco-Oakland SMSA - 1973+
1	Married (including common law)	2	2014	2	1	White	Pacific Coast	1	C34.0-Main bronchus	1	Poorly differentiated; Grade III	2	Right - origin of primary	7	IV	5	T4	N3	M1	Distant	0	64	700	600	32	0	0	0	98	Alive or dead of other cause	Alive or dead due to cancer	2	Alive	Yes	None/Unknown	San Francisco-Oakland SMSA - 1973+
1	Married (including common law)	2	2014	2	1	White	Pacific Coast	4	C34.3-Lower lobe, lung	2	Undifferentiated; anaplastic; Grade IV	1	Left - origin of primary	7	IV	2	T1	N0	M1	Distant	21	11	300	0	0	3	0	2	0	Alive or dead of other cause	Alive or dead due to cancer	1	Alive	Yes	None/Unknown	San Francisco-Oakland SMSA - 1973+
1	Married (including common law)	1	2014	2	3	Other (American Indian/AK Native, Asian/Pacific Islander)	Pacific Coast	6	C34.9-Lung, NOS	2	Undifferentiated; anaplastic; Grade IV	1	Left - origin of primary	7	IV	5	T4	N0	M1	Distant	0	999	999	0	43	0	3	0	98	Dead (attributable to this cancer dx)	Alive or dead due to cancer	1	Dead	No/Unknown	Beam radiation	San Francisco-Oakland SMSA - 1973+
2	Single (never married)	1	2010	2	1	White	Pacific Coast	2	C34.1-Upper lobe, lung	3	Unknown	2	Right - origin of primary	7	IV	5	T4	N2	M1	Distant	0	35	700	200	51	0	3	0	98	Dead (attributable to this cancer dx)	Alive or dead due to cancer	19	Dead	Yes	Beam radiation	San Francisco-Oakland SMSA - 1973+
1	Widowed	2	2013	1	1	White	East	4	C34.3-Lower lobe, lung	1	Poorly differentiated; Grade III	2	Right - origin of primary	1	IA	2	T1	N0	M0	Localized	22	8	100	0	0	0	0	0	98	Alive or dead of other cause	Alive or dead due to cancer	21	Alive	No/Unknown	None/Unknown	Connecticut - 1973+
2	Single (never married)	2	2004	2	2	Black	East	2	C34.1-Upper lobe, lung	3	Unknown	2	Right - origin of primary	7	IV	6	TX	N2	M1	Distant	0	999	999	200	40	0	0	0	98	Dead (attributable to this cancer dx)	Alive or dead due to cancer	5	Dead	No/Unknown	Beam radiation	Connecticut - 1973+
1	Married (including common law)	1	2004	1	1	White	East	2	C34.1-Upper lobe, lung	1	Poorly differentiated; Grade III	2	Right - origin of primary	1	IA	2	T1	N0	M0	Localized	30	15	100	0	0	0	0	3	0	Dead (attributable to this cancer dx)	Alive or dead due to cancer	11	Dead	No/Unknown	None/Unknown	Connecticut - 1973+
1	Married (including common law)	1	2004	1	1	White	East	3	C34.2-Middle lobe, lung	3	Unknown	2	Right - origin of primary	1	IA	2	T1	N0	M0	Localized	30	20	100	0	0	3	0	2	0	Alive or dead of other cause	Alive or dead due to cancer	127	Alive	No/Unknown	None/Unknown	Connecticut - 1973+
1	Married (including common law)	1	2004	2	1	White	East	2	C34.1-Upper lobe, lung	1	Poorly differentiated; Grade III	2	Right - origin of primary	1	IA	2	T1	N0	M0	Localized	33	15	100	0	0	3	0	9	0	Alive or dead of other cause	Alive or dead due to cancer	124	Alive	No/Unknown	None/Unknown	Connecticut - 1973+
1	Married (including common law)	2	2005	2	1	White	East	6	C34.9-Lung, NOS	3	Unknown	3	Paired site, but no information concerning laterality	7	IV	1	T0	N0	M1	Distant	0	0	950	0	40	0	3	0	98	Dead (attributable to this cancer dx)	Alive or dead due to cancer	1	Dead	No/Unknown	Beam radiation	Connecticut - 1973+
1	Widowed	2	2005	1	1	White	East	4	C34.3-Lower lobe, lung	1	Poorly differentiated; Grade III	1	Left - origin of primary	7	IV	2	T1	N2	M1	Distant	33	24	110	200	40	3	0	95	95	Dead (attributable to this cancer dx)	Alive or dead due to cancer	36	Dead	Yes	Beam radiation	Connecticut - 1973+
1	Married (including common law)	2	2005	2	1	White	East	4	C34.3-Lower lobe, lung	1	Poorly differentiated; Grade III	1	Left - origin of primary	6	IIIB	5	T4	N0	M0	Regional	22	23	700	0	0	3	0	4	0	Dead (attributable to this cancer dx)	Alive or dead due to cancer	2	Dead	No/Unknown	None/Unknown	Connecticut - 1973+
1	Married (including common law)	1	2006	2	1	White	East	2	C34.1-Upper lobe, lung	1	Poorly differentiated; Grade III	2	Right - origin of primary	2	IB	3	T2	N0	M0	Regional	46	20	450	0	0	3	0	5	0	Alive or dead of other cause	Alive or dead due to cancer	103	Alive	No/Unknown	None/Unknown	Connecticut - 1973+
1	Widowed	2	2006	2	1	White	East	2	C34.1-Upper lobe, lung	3	Unknown	2	Right - origin of primary	7	IV	2	T1	N2	M1	Distant	0	26	100	200	40	0	0	0	98	Dead (attributable to this cancer dx)	Alive or dead due to cancer	0	Dead	No/Unknown	None/Unknown	Connecticut - 1973+
1	Widowed	2	2006	2	1	White	East	2	C34.1-Upper lobe, lung	1	Poorly differentiated; Grade III	1	Left - origin of primary	2	IB	3	T2	N0	M0	Localized	33	33	100	0	0	3	0	98	0	Dead (attributable to this cancer dx)	Alive or dead due to cancer	0	Dead	No/Unknown	None/Unknown	Connecticut - 1973+
2	Divorced	1	2006	2	2	Black	East	2	C34.1-Upper lobe, lung	1	Poorly differentiated; Grade III	1	Left - origin of primary	2	IB	3	T2	N0	M0	Regional	33	30	450	0	0	3	0	12	0	Dead (attributable to this cancer dx)	Alive or dead due to cancer	23	Dead	No/Unknown	None/Unknown	Connecticut - 1973+
2	Single (never married)	2	2006	2	1	White	East	2	C34.1-Upper lobe, lung	1	Poorly differentiated; Grade III	1	Left - origin of primary	5	IIIA	2	T1	N2	M0	Regional	33	20	110	200	0	3	0	7	1	Alive or dead of other cause	Dead (attributable to causes other than this cancer dx)	82	Dead	Yes	None/Unknown	Connecticut - 1973+
2	Divorced	2	2006	2	1	White	East	2	C34.1-Upper lobe, lung	1	Poorly differentiated; Grade III	1	Left - origin of primary	2	IB	3	T2	N0	M0	Localized	0	30	210	0	0	0	0	0	98	Dead (attributable to this cancer dx)	Alive or dead due to cancer	32	Dead	Yes	None/Unknown	Connecticut - 1973+
2	Single (never married)	2	2006	1	1	White	East	2	C34.1-Upper lobe, lung	3	Unknown	2	Right - origin of primary	7	IV	5	T4	N0	M1	Distant	0	29	700	0	40	0	3	0	98	Dead (attributable to this cancer dx)	Alive or dead due to cancer	6	Dead	No/Unknown	Beam radiation	Connecticut - 1973+
1	Married (including common law)	1	2007	2	1	White	East	2	C34.1-Upper lobe, lung	1	Poorly differentiated; Grade III	2	Right - origin of primary	5	IIIA	3	T2	N2	M0	Regional	0	30	450	200	0	3	0	2	2	Dead (attributable to this cancer dx)	Alive or dead due to cancer	19	Dead	Yes	Beam radiation	Connecticut - 1973+
1	Married (including common law)	1	2007	2	1	White	East	6	C34.9-Lung, NOS	1	Poorly differentiated; Grade III	2	Right - origin of primary	6	IIIB	6	TX	N3	M0	Distant	0	999	300	600	0	1	0	1	1	Dead (attributable to this cancer dx)	Alive or dead due to cancer	12	Dead	Yes	None/Unknown	Connecticut - 1973+
3	Unknown	2	2007	2	1	White	East	2	C34.1-Upper lobe, lung	1	Poorly differentiated; Grade III	1	Left - origin of primary	2	IB	3	T2	N0	M0	Regional	45	55	450	0	0	3	0	7	0	Alive or dead of other cause	Dead (attributable to causes other than this cancer dx)	82	Dead	No/Unknown	None/Unknown	Connecticut - 1973+
1	Married (including common law)	1	2007	1	1	White	East	2	C34.1-Upper lobe, lung	1	Poorly differentiated; Grade III	1	Left - origin of primary	7	IV	5	T4	N0	M1	Distant	0	999	720	0	40	3	3	3	0	Dead (attributable to this cancer dx)	Alive or dead due to cancer	2	Dead	Yes	None/Unknown	Connecticut - 1973+
1	Married (including common law)	1	2007	2	1	White	East	2	C34.1-Upper lobe, lung	2	Undifferentiated; anaplastic; Grade IV	1	Left - origin of primary	7	IV	3	T2	N2	M1	Distant	0	40	450	200	40	0	0	0	98	Dead (attributable to this cancer dx)	Alive or dead due to cancer	1	Dead	Yes	Beam radiation	Connecticut - 1973+
2	Divorced	2	2007	1	1	White	East	4	C34.3-Lower lobe, lung	3	Unknown	2	Right - origin of primary	1	IA	2	T1	N0	M0	Localized	33	17	100	0	0	3	0	12	0	Alive or dead of other cause	Alive or dead due to cancer	95	Alive	Yes	None/Unknown	Connecticut - 1973+
1	Married (including common law)	2	2007	2	1	White	East	4	C34.3-Lower lobe, lung	3	Unknown	1	Left - origin of primary	6	IIIB	5	T4	N2	M0	Regional	0	74	700	200	0	1	0	95	95	Dead (attributable to this cancer dx)	Alive or dead due to cancer	54	Dead	Yes	Beam radiation	Connecticut - 1973+
1	Married (including common law)	2	2007	2	1	White	East	4	C34.3-Lower lobe, lung	1	Poorly differentiated; Grade III	1	Left - origin of primary	4	IIB	3	T2	N1	M0	Regional	56	58	200	100	0	3	0	97	2	Alive or dead of other cause	Alive or dead due to cancer	88	Alive	Yes	None/Unknown	Connecticut - 1973+
1	Widowed	2	2007	1	1	White	East	2	C34.1-Upper lobe, lung	3	Unknown	2	Right - origin of primary	5	IIIA	2	T1	N2	M0	Regional	0	17	300	200	0	3	0	5	5	Dead (attributable to this cancer dx)	Alive or dead due to cancer	16	Dead	Yes	Beam radiation	Connecticut - 1973+
1	Married (including common law)	1	2007	2	1	White	East	6	C34.9-Lung, NOS	1	Poorly differentiated; Grade III	3	Paired site, but no information concerning laterality	7	IV	5	T4	N3	M1	Distant	0	999	720	600	30	3	0	1	1	Dead (attributable to this cancer dx)	Alive or dead due to cancer	1	Dead	Yes	Beam radiation	Connecticut - 1973+
1	Widowed	2	2007	1	1	White	East	2	C34.1-Upper lobe, lung	3	Unknown	1	Left - origin of primary	1	IA	2	T1	N0	M0	Localized	21	30	100	0	0	3	0	3	0	Alive or dead of other cause	Dead (attributable to causes other than this cancer dx)	88	Dead	No/Unknown	None/Unknown	Connecticut - 1973+
1	Widowed	2	2007	1	1	White	East	2	C34.1-Upper lobe, lung	2	Undifferentiated; anaplastic; Grade IV	2	Right - origin of primary	4	IIB	3	T2	N1	M0	Regional	0	994	200	100	0	1	0	98	97	Alive or dead of other cause	Dead (attributable to causes other than this cancer dx)	5	Dead	Yes	None/Unknown	Connecticut - 1973+
1	Married (including common law)	1	2008	1	1	White	East	4	C34.3-Lower lobe, lung	1	Poorly differentiated; Grade III	2	Right - origin of primary	7	IV	3	T2	N0	M1	Distant	21	60	210	0	40	0	0	0	98	Dead (attributable to this cancer dx)	Alive or dead due to cancer	7	Dead	No/Unknown	None/Unknown	Connecticut - 1973+
1	Married (including common law)	1	2008	2	1	White	East	2	C34.1-Upper lobe, lung	1	Poorly differentiated; Grade III	1	Left - origin of primary	2	IB	3	T2	N0	M0	Localized	21	20	200	0	0	3	0	14	0	Alive or dead of other cause	Alive or dead due to cancer	80	Alive	No/Unknown	None/Unknown	Connecticut - 1973+
1	Widowed	2	2008	1	1	White	East	2	C34.1-Upper lobe, lung	3	Unknown	2	Right - origin of primary	1	IA	2	T1	N0	M0	Localized	33	23	100	0	0	3	0	13	0	Dead (attributable to this cancer dx)	Alive or dead due to cancer	43	Dead	No/Unknown	None/Unknown	Connecticut - 1973+
1	Married (including common law)	2	2008	2	1	White	East	2	C34.1-Upper lobe, lung	3	Unknown	1	Left - origin of primary	7	IV	2	T1	N0	M1	Distant	33	30	300	0	40	3	0	5	0	Dead (attributable to this cancer dx)	Alive or dead due to cancer	4	Dead	No/Unknown	Beam radiation	Connecticut - 1973+
2	Divorced	1	2008	2	1	White	East	6	C34.9-Lung, NOS	3	Unknown	3	Paired site, but no information concerning laterality	7	IV	1	T0	N0	M1	Distant	0	0	950	0	40	0	3	0	98	Dead (attributable to this cancer dx)	Alive or dead due to cancer	5	Dead	Yes	None/Unknown	Connecticut - 1973+
1	Married (including common law)	2	2008	2	1	White	East	4	C34.3-Lower lobe, lung	3	Unknown	2	Right - origin of primary	7	IV	3	T2	N2	M1	Distant	0	51	100	200	37	0	0	0	98	Dead (attributable to this cancer dx)	Alive or dead due to cancer	3	Dead	Yes	None/Unknown	Connecticut - 1973+
1	Widowed	2	2008	1	1	White	East	3	C34.2-Middle lobe, lung	1	Poorly differentiated; Grade III	2	Right - origin of primary	1	IA	2	T1	N0	M0	Localized	33	18	100	0	0	3	0	3	0	Dead (attributable to this cancer dx)	Alive or dead due to cancer	30	Dead	No/Unknown	None/Unknown	Connecticut - 1973+
1	Married (including common law)	2	2008	1	1	White	East	2	C34.1-Upper lobe, lung	2	Undifferentiated; anaplastic; Grade IV	1	Left - origin of primary	1	IA	2	T1	N0	M0	Localized	33	20	100	0	0	3	0	9	0	Alive or dead of other cause	Alive or dead due to cancer	80	Alive	No/Unknown	None/Unknown	Connecticut - 1973+
3	Unknown	2	2009	2	1	White	East	2	C34.1-Upper lobe, lung	1	Poorly differentiated; Grade III	2	Right - origin of primary	3	IIA	2	T1	N1	M0	Regional	33	20	100	100	0	3	0	8	2	Dead (attributable to this cancer dx)	Alive or dead due to cancer	8	Dead	No/Unknown	None/Unknown	Connecticut - 1973+
3	Unknown	2	2009	2	1	White	East	4	C34.3-Lower lobe, lung	3	Unknown	2	Right - origin of primary	7	IV	5	T4	N3	M1	Distant	0	999	700	600	40	0	1	0	98	Alive or dead of other cause	Dead (attributable to causes other than this cancer dx)	0	Dead	No/Unknown	None/Unknown	Connecticut - 1973+
1	Married (including common law)	2	2009	1	1	White	East	2	C34.1-Upper lobe, lung	1	Poorly differentiated; Grade III	1	Left - origin of primary	1	IA	2	T1	N0	M0	Localized	33	15	100	0	0	3	0	5	0	Dead (attributable to this cancer dx)	Alive or dead due to cancer	28	Dead	No/Unknown	None/Unknown	Connecticut - 1973+
1	Widowed	1	2009	1	1	White	East	2	C34.1-Upper lobe, lung	3	Unknown	2	Right - origin of primary	7	IV	6	TX	N2	M1	Distant	0	6	999	200	50	0	3	0	98	Alive or dead of other cause	Dead (attributable to causes other than this cancer dx)	4	Dead	Yes	Beam radiation	Connecticut - 1973+
3	Unknown	1	2009	1	2	Black	East	2	C34.1-Upper lobe, lung	1	Poorly differentiated; Grade III	1	Left - origin of primary	6	IIIB	5	T4	N2	M0	Regional	0	80	700	200	0	0	0	0	98	Dead (attributable to this cancer dx)	Alive or dead due to cancer	52	Dead	Yes	Beam radiation	Connecticut - 1973+
3	Unknown	2	2009	2	1	White	East	2	C34.1-Upper lobe, lung	1	Poorly differentiated; Grade III	2	Right - origin of primary	2	IB	3	T2	N0	M0	Regional	33	40	450	0	0	3	0	9	0	Dead (attributable to this cancer dx)	Alive or dead due to cancer	23	Dead	No/Unknown	None/Unknown	Connecticut - 1973+
1	Married (including common law)	2	2009	2	1	White	East	2	C34.1-Upper lobe, lung	3	Unknown	2	Right - origin of primary	6	IIIB	5	T4	N2	M0	Regional	0	60	700	200	0	3	0	4	1	Dead (attributable to this cancer dx)	Alive or dead due to cancer	18	Dead	Yes	Beam radiation	Connecticut - 1973+
1	Married (including common law)	2	2009	2	1	White	East	2	C34.1-Upper lobe, lung	3	Unknown	2	Right - origin of primary	6	IIIB	5	T4	N2	M0	Regional	0	999	700	200	0	0	0	0	98	Alive or dead of other cause	Alive or dead due to cancer	62	Alive	Yes	Beam radiation	Connecticut - 1973+
1	Married (including common law)	2	2009	2	1	White	East	2	C34.1-Upper lobe, lung	3	Unknown	2	Right - origin of primary	7	IV	2	T1	N2	M1	Distant	21	10	100	200	40	1	3	95	95	Dead (attributable to this cancer dx)	Alive or dead due to cancer	18	Dead	Yes	None/Unknown	Connecticut - 1973+
1	Married (including common law)	2	2009	1	1	White	East	2	C34.1-Upper lobe, lung	2	Undifferentiated; anaplastic; Grade IV	2	Right - origin of primary	6	IIIB	5	T4	N0	M0	Regional	33	13	650	0	0	5	0	97	0	Dead (attributable to this cancer dx)	Alive or dead due to cancer	17	Dead	Yes	None/Unknown	Connecticut - 1973+
1	Married (including common law)	2	2009	1	1	White	East	2	C34.1-Upper lobe, lung	3	Unknown	1	Left - origin of primary	6	IIIB	5	T4	N3	M0	Distant	0	87	700	600	0	0	0	0	98	Dead (attributable to this cancer dx)	Alive or dead due to cancer	9	Dead	Yes	Beam radiation	Connecticut - 1973+
1	Married (including common law)	2	2009	2	1	White	East	5	C34.8-Overlapping lesion of lung	3	Unknown	1	Left - origin of primary	7	IV	4	T3	N1	M1	Distant	0	999	730	500	40	0	0	0	98	Dead (attributable to this cancer dx)	Alive or dead due to cancer	21	Dead	No/Unknown	Beam radiation	Connecticut - 1973+
1	Married (including common law)	1	2009	2	1	White	East	2	C34.1-Upper lobe, lung	3	Unknown	1	Left - origin of primary	7	IV	3	T2	N2	M1	Distant	0	999	400	200	40	0	0	0	98	Dead (attributable to this cancer dx)	Alive or dead due to cancer	9	Dead	Yes	None/Unknown	Connecticut - 1973+
2	Divorced	1	2008	2	1	White	East	6	C34.9-Lung, NOS	3	Unknown	1	Left - origin of primary	7	IV	6	TX	NX	M1	Distant	0	999	999	999	40	0	1	0	98	Dead (attributable to this cancer dx)	Alive or dead due to cancer	5	Dead	Yes	Beam radiation	Connecticut - 1973+
3	Unknown	2	2009	2	1	White	East	1	C34.0-Main bronchus	3	Unknown	2	Right - origin of primary	7	IV	3	T2	N3	M1	Distant	0	100	230	600	40	0	3	0	98	Dead (attributable to this cancer dx)	Alive or dead due to cancer	0	Dead	Yes	None/Unknown	Connecticut - 1973+
2	Divorced	1	2009	2	1	White	East	2	C34.1-Upper lobe, lung	3	Unknown	2	Right - origin of primary	1	IA	2	T1	N0	M0	Localized	45	26	100	0	0	3	0	22	0	Dead (attributable to this cancer dx)	Alive or dead due to cancer	56	Dead	No/Unknown	None/Unknown	Connecticut - 1973+
2	Single (never married)	1	2009	2	1	White	East	6	C34.9-Lung, NOS	1	Poorly differentiated; Grade III	1	Left - origin of primary	6	IIIB	5	T4	N0	M0	Regional	19	17	700	0	0	0	0	0	98	Dead (attributable to this cancer dx)	Alive or dead due to cancer	2	Dead	Yes	None/Unknown	Connecticut - 1973+
1	Married (including common law)	2	2009	2	1	White	East	4	C34.3-Lower lobe, lung	2	Undifferentiated; anaplastic; Grade IV	1	Left - origin of primary	2	IB	3	T2	N0	M0	Regional	22	27	430	0	0	3	0	96	0	Dead (attributable to this cancer dx)	Alive or dead due to cancer	42	Dead	No/Unknown	None/Unknown	Connecticut - 1973+
1	Married (including common law)	1	2009	2	1	White	East	2	C34.1-Upper lobe, lung	3	Unknown	1	Left - origin of primary	7	IV	5	T4	N2	M1	Distant	0	59	810	200	23	0	0	0	98	Dead (attributable to this cancer dx)	Alive or dead due to cancer	1	Dead	No/Unknown	None/Unknown	Connecticut - 1973+
2	Divorced	2	2010	1	1	White	East	2	C34.1-Upper lobe, lung	3	Unknown	1	Left - origin of primary	7	IV	3	T2	N3	M1	Distant	0	51	100	600	40	0	0	0	98	Dead (attributable to this cancer dx)	Alive or dead due to cancer	3	Dead	Yes	None/Unknown	Connecticut - 1973+
1	Married (including common law)	2	2010	2	1	White	East	2	C34.1-Upper lobe, lung	3	Unknown	2	Right - origin of primary	3	IIA	2	T1	N1	M0	Regional	33	11	100	100	0	3	0	9	1	Alive or dead of other cause	Alive or dead due to cancer	53	Alive	No/Unknown	None/Unknown	Connecticut - 1973+
1	Married (including common law)	1	2010	2	1	White	East	4	C34.3-Lower lobe, lung	3	Unknown	2	Right - origin of primary	7	IV	3	T2	N2	M1	Distant	0	45	300	200	40	0	3	0	98	Dead (attributable to this cancer dx)	Alive or dead due to cancer	4	Dead	No/Unknown	None/Unknown	Connecticut - 1973+
1	Married (including common law)	2	2010	1	1	White	East	3	C34.2-Middle lobe, lung	1	Poorly differentiated; Grade III	2	Right - origin of primary	1	IA	2	T1	N0	M0	Localized	33	15	100	0	0	3	0	3	0	Alive or dead of other cause	Alive or dead due to cancer	55	Alive	No/Unknown	None/Unknown	Connecticut - 1973+
1	Married (including common law)	2	2010	1	1	White	East	2	C34.1-Upper lobe, lung	1	Poorly differentiated; Grade III	1	Left - origin of primary	7	IV	5	T4	N2	M1	Distant	0	12	700	200	26	0	3	0	98	Dead (attributable to this cancer dx)	Alive or dead due to cancer	1	Dead	No/Unknown	None/Unknown	Connecticut - 1973+
2	Single (never married)	1	2010	1	2	Black	East	3	C34.2-Middle lobe, lung	3	Unknown	2	Right - origin of primary	7	IV	2	T1	N1	M1	Distant	0	27	100	100	40	0	0	99	99	Dead (attributable to this cancer dx)	Alive or dead due to cancer	5	Dead	Yes	None/Unknown	Connecticut - 1973+
1	Married (including common law)	1	2010	2	1	White	East	2	C34.1-Upper lobe, lung	1	Poorly differentiated; Grade III	2	Right - origin of primary	5	IIIA	4	T3	N1	M0	Regional	55	15	600	100	0	3	0	14	3	Dead (attributable to this cancer dx)	Alive or dead due to cancer	13	Dead	No/Unknown	Beam radiation	Connecticut - 1973+
1	Widowed	2	2010	1	1	White	East	2	C34.1-Upper lobe, lung	3	Unknown	2	Right - origin of primary	7	IV	5	T4	N3	M1	Distant	0	41	700	600	0	0	0	0	98	Dead (attributable to this cancer dx)	Alive or dead due to cancer	28	Dead	Yes	Beam radiation	Connecticut - 1973+
2	Single (never married)	1	2010	2	1	White	East	4	C34.3-Lower lobe, lung	1	Poorly differentiated; Grade III	2	Right - origin of primary	7	IV	3	T2	N2	M1	Distant	0	59	460	200	40	0	3	0	98	Dead (attributable to this cancer dx)	Alive or dead due to cancer	6	Dead	Yes	None/Unknown	Connecticut - 1973+
1	Married (including common law)	1	2010	1	1	White	East	6	C34.9-Lung, NOS	1	Poorly differentiated; Grade III	2	Right - origin of primary	7	IV	5	T4	N3	M1	Distant	0	56	700	600	40	1	0	0	98	Dead (attributable to this cancer dx)	Alive or dead due to cancer	4	Dead	Yes	Beam radiation	Connecticut - 1973+
1	Married (including common law)	2	2010	1	1	White	East	2	C34.1-Upper lobe, lung	1	Poorly differentiated; Grade III	2	Right - origin of primary	4	IIB	3	T2	N1	M0	Regional	33	47	100	100	0	5	0	5	0	Dead (attributable to this cancer dx)	Alive or dead due to cancer	17	Dead	Yes	Beam radiation	Connecticut - 1973+
2	Divorced	1	2010	1	2	Black	East	2	C34.1-Upper lobe, lung	3	Unknown	2	Right - origin of primary	7	IV	2	T1	N0	M1	Distant	30	15	100	0	40	3	3	6	0	Dead (attributable to this cancer dx)	Alive or dead due to cancer	15	Dead	No/Unknown	None/Unknown	Connecticut - 1973+
2	Single (never married)	1	2010	1	2	Black	East	2	C34.1-Upper lobe, lung	1	Poorly differentiated; Grade III	2	Right - origin of primary	2	IB	3	T2	N0	M0	Regional	33	18	430	0	0	3	0	10	0	Alive or dead of other cause	Alive or dead due to cancer	57	Alive	No/Unknown	None/Unknown	Connecticut - 1973+
2	Divorced	2	2010	2	2	Black	East	2	C34.1-Upper lobe, lung	1	Poorly differentiated; Grade III	2	Right - origin of primary	1	IA	2	T1	N0	M0	Localized	30	10	100	0	0	3	0	7	0	Alive or dead of other cause	Alive or dead due to cancer	57	Alive	No/Unknown	None/Unknown	Connecticut - 1973+
1	Married (including common law)	2	2010	2	1	White	East	2	C34.1-Upper lobe, lung	2	Undifferentiated; anaplastic; Grade IV	2	Right - origin of primary	7	IV	3	T2	N0	M1	Distant	33	30	420	0	70	3	3	17	0	Dead (attributable to this cancer dx)	Alive or dead due to cancer	15	Dead	Yes	Beam radiation	Connecticut - 1973+
1	Married (including common law)	1	2010	2	2	Black	East	3	C34.2-Middle lobe, lung	3	Unknown	2	Right - origin of primary	7	IV	5	T4	N3	M1	Distant	0	50	700	600	42	0	0	0	98	Dead (attributable to this cancer dx)	Alive or dead due to cancer	8	Dead	No/Unknown	Beam radiation	Connecticut - 1973+
1	Widowed	1	2010	2	1	White	East	4	C34.3-Lower lobe, lung	3	Unknown	1	Left - origin of primary	7	IV	2	T1	N0	M1	Distant	0	24	110	0	40	0	1	0	98	Dead (attributable to this cancer dx)	Alive or dead due to cancer	27	Dead	Yes	None/Unknown	Connecticut - 1973+
1	Married (including common law)	2	2010	1	1	White	East	3	C34.2-Middle lobe, lung	1	Poorly differentiated; Grade III	2	Right - origin of primary	7	IV	6	TX	N2	M1	Distant	0	31	999	200	40	0	3	0	98	Dead (attributable to this cancer dx)	Alive or dead due to cancer	14	Dead	Yes	None/Unknown	Connecticut - 1973+
2	Divorced	1	2011	2	4	Unknown	East	2	C34.1-Upper lobe, lung	1	Poorly differentiated; Grade III	2	Right - origin of primary	1	IA	2	T1	N0	M0	Localized	33	12	100	0	0	3	0	7	0	Alive or dead of other cause	Alive or dead due to cancer	44	Alive	No/Unknown	None/Unknown	Connecticut - 1973+
1	Married (including common law)	2	2011	2	1	White	East	4	C34.3-Lower lobe, lung	3	Unknown	1	Left - origin of primary	7	IV	6	TX	N3	M1	Distant	0	999	999	600	40	0	1	0	98	Dead (attributable to this cancer dx)	Alive or dead due to cancer	1	Dead	No/Unknown	Beam radiation	Connecticut - 1973+
2	Single (never married)	1	2011	2	1	White	East	2	C34.1-Upper lobe, lung	3	Unknown	1	Left - origin of primary	7	IV	2	T1	N2	M1	Distant	0	13	125	200	40	0	3	0	98	Dead (attributable to this cancer dx)	Alive or dead due to cancer	22	Dead	Yes	Beam radiation	Connecticut - 1973+
1	Married (including common law)	2	2011	2	1	White	East	2	C34.1-Upper lobe, lung	1	Poorly differentiated; Grade III	1	Left - origin of primary	7	IV	2	T1	N2	M1	Distant	0	17	300	200	40	0	3	0	98	Dead (attributable to this cancer dx)	Alive or dead due to cancer	5	Dead	Yes	None/Unknown	Connecticut - 1973+
1	Married (including common law)	1	2011	1	2	Black	East	2	C34.1-Upper lobe, lung	3	Unknown	1	Left - origin of primary	7	IV	5	T4	N2	M1	Distant	0	96	810	200	40	0	0	99	99	Dead (attributable to this cancer dx)	Alive or dead due to cancer	6	Dead	Yes	Beam radiation	Connecticut - 1973+
2	Single (never married)	1	2011	2	2	Black	East	2	C34.1-Upper lobe, lung	3	Unknown	2	Right - origin of primary	7	IV	6	TX	N2	M1	Distant	0	999	999	200	40	0	3	0	98	Dead (attributable to this cancer dx)	Alive or dead due to cancer	4	Dead	Yes	None/Unknown	Connecticut - 1973+
1	Married (including common law)	2	2011	2	1	White	East	6	C34.9-Lung, NOS	3	Unknown	2	Right - origin of primary	7	IV	6	TX	N2	M1	Distant	0	999	999	200	51	0	1	0	98	Dead (attributable to this cancer dx)	Alive or dead due to cancer	1	Dead	Yes	None/Unknown	Connecticut - 1973+
1	Married (including common law)	1	2011	1	2	Black	East	4	C34.3-Lower lobe, lung	1	Poorly differentiated; Grade III	1	Left - origin of primary	7	IV	3	T2	N1	M1	Distant	30	39	455	100	40	3	1	2	2	Dead (attributable to this cancer dx)	Alive or dead due to cancer	26	Dead	No/Unknown	None/Unknown	Connecticut - 1973+
1	Married (including common law)	1	2011	2	1	White	East	6	C34.9-Lung, NOS	3	Unknown	2	Right - origin of primary	7	IV	6	TX	N2	M1	Distant	0	55	999	200	40	0	0	95	95	Dead (attributable to this cancer dx)	Alive or dead due to cancer	7	Dead	Yes	None/Unknown	Connecticut - 1973+
2	Divorced	1	2012	2	1	White	East	4	C34.3-Lower lobe, lung	2	Undifferentiated; anaplastic; Grade IV	2	Right - origin of primary	6	IIIB	5	T4	N2	M0	Distant	0	50	810	200	20	0	0	0	98	Dead (attributable to this cancer dx)	Alive or dead due to cancer	0	Dead	No/Unknown	Refused	Connecticut - 1973+
2	Divorced	1	2012	1	1	White	East	2	C34.1-Upper lobe, lung	2	Undifferentiated; anaplastic; Grade IV	2	Right - origin of primary	6	IIIB	5	T4	N0	M0	Regional	33	32	100	0	0	3	0	8	0	Dead (attributable to this cancer dx)	Alive or dead due to cancer	24	Dead	Yes	None/Unknown	Connecticut - 1973+
2	Divorced	2	2012	1	2	Black	East	2	C34.1-Upper lobe, lung	3	Unknown	1	Left - origin of primary	6	IIIB	6	TX	N3	M0	Distant	0	10	999	600	0	1	0	95	95	Dead (attributable to this cancer dx)	Alive or dead due to cancer	20	Dead	Yes	Recommended, unknown if administered	Connecticut - 1973+
2	Single (never married)	1	2012	2	1	White	East	4	C34.3-Lower lobe, lung	1	Poorly differentiated; Grade III	2	Right - origin of primary	4	IIB	3	T2	N1	M0	Regional	45	35	100	100	0	3	0	7	1	Dead (attributable to this cancer dx)	Alive or dead due to cancer	1	Dead	No/Unknown	None/Unknown	Connecticut - 1973+
1	Widowed	1	2012	2	1	White	East	2	C34.1-Upper lobe, lung	3	Unknown	2	Right - origin of primary	7	IV	5	T4	N3	M1	Distant	0	66	550	600	42	1	0	0	98	Dead (attributable to this cancer dx)	Alive or dead due to cancer	1	Dead	Yes	None/Unknown	Connecticut - 1973+
1	Married (including common law)	2	2012	1	1	White	East	2	C34.1-Upper lobe, lung	3	Unknown	1	Left - origin of primary	7	IV	5	T4	N2	M1	Distant	0	999	700	200	0	0	0	99	99	Dead (attributable to this cancer dx)	Alive or dead due to cancer	1	Dead	Yes	None/Unknown	Connecticut - 1973+
1	Married (including common law)	1	2012	1	1	White	East	2	C34.1-Upper lobe, lung	1	Poorly differentiated; Grade III	1	Left - origin of primary	7	IV	2	T1	N2	M1	Distant	0	25	100	200	0	1	0	96	97	Alive or dead of other cause	Alive or dead due to cancer	34	Alive	Yes	Beam radiation	Connecticut - 1973+
1	Married (including common law)	1	2012	2	1	White	East	6	C34.9-Lung, NOS	2	Undifferentiated; anaplastic; Grade IV	1	Left - origin of primary	7	IV	5	T4	N3	M1	Distant	23	999	700	600	0	0	0	95	0	Alive or dead of other cause	Alive or dead due to cancer	32	Alive	Yes	Beam radiation	Connecticut - 1973+
1	Married (including common law)	1	2012	2	1	White	East	6	C34.9-Lung, NOS	3	Unknown	2	Right - origin of primary	7	IV	5	T4	N3	M1	Distant	0	999	810	600	75	0	0	0	98	Dead (attributable to this cancer dx)	Alive or dead due to cancer	20	Dead	Yes	Beam radiation	Connecticut - 1973+
2	Divorced	1	2012	2	1	White	East	3	C34.2-Middle lobe, lung	1	Poorly differentiated; Grade III	2	Right - origin of primary	4	IIB	3	T2	N1	M0	Regional	0	32	400	100	0	1	0	4	4	Dead (attributable to this cancer dx)	Alive or dead due to cancer	8	Dead	Yes	None/Unknown	Connecticut - 1973+
1	Married (including common law)	2	2012	2	1	White	East	4	C34.3-Lower lobe, lung	2	Undifferentiated; anaplastic; Grade IV	2	Right - origin of primary	6	IIIB	5	T4	N2	M0	Distant	0	34	700	200	15	1	0	95	95	Dead (attributable to this cancer dx)	Alive or dead due to cancer	9	Dead	No/Unknown	None/Unknown	Connecticut - 1973+
2	Divorced	1	2012	2	1	White	East	2	C34.1-Upper lobe, lung	1	Poorly differentiated; Grade III	2	Right - origin of primary	3	IIA	2	T1	N1	M0	Regional	33	20	100	100	0	3	0	9	3	Dead (attributable to this cancer dx)	Alive or dead due to cancer	20	Dead	Yes	None/Unknown	Connecticut - 1973+
2	Single (never married)	2	2012	2	1	White	East	2	C34.1-Upper lobe, lung	3	Unknown	2	Right - origin of primary	7	IV	2	T1	N0	M1	Distant	0	22	100	0	75	0	0	0	98	Dead (attributable to this cancer dx)	Alive or dead due to cancer	0	Dead	No/Unknown	None/Unknown	Connecticut - 1973+
1	Married (including common law)	1	2012	2	1	White	East	2	C34.1-Upper lobe, lung	3	Unknown	2	Right - origin of primary	2	IB	3	T2	N0	M0	Regional	33	25	455	0	0	3	0	5	0	Alive or dead of other cause	Alive or dead due to cancer	32	Alive	Yes	None/Unknown	Connecticut - 1973+
2	Divorced	1	2012	1	1	White	East	4	C34.3-Lower lobe, lung	3	Unknown	1	Left - origin of primary	7	IV	3	T2	N3	M1	Distant	0	50	400	600	40	0	0	0	98	Dead (attributable to this cancer dx)	Alive or dead due to cancer	9	Dead	Yes	Beam radiation	Connecticut - 1973+
1	Married (including common law)	2	2012	2	1	White	East	4	C34.3-Lower lobe, lung	3	Unknown	2	Right - origin of primary	7	IV	2	T1	N3	M1	Distant	0	18	100	600	25	1	0	95	95	Dead (attributable to this cancer dx)	Alive or dead due to cancer	11	Dead	Yes	None/Unknown	Connecticut - 1973+
1	Married (including common law)	1	2012	2	1	White	East	4	C34.3-Lower lobe, lung	3	Unknown	2	Right - origin of primary	7	IV	3	T2	N2	M1	Distant	0	52	410	200	40	0	0	0	98	Dead (attributable to this cancer dx)	Alive or dead due to cancer	6	Dead	Yes	Beam radiation	Connecticut - 1973+
1	Widowed	2	2012	1	1	White	East	2	C34.1-Upper lobe, lung	3	Unknown	1	Left - origin of primary	1	IA	2	T1	N0	M0	Localized	33	20	100	0	0	3	0	1	0	Alive or dead of other cause	Alive or dead due to cancer	24	Alive	No/Unknown	None/Unknown	Connecticut - 1973+
1	Married (including common law)	2	2012	1	1	White	East	2	C34.1-Upper lobe, lung	1	Poorly differentiated; Grade III	2	Right - origin of primary	6	IIIB	5	T4	N2	M0	Regional	0	999	570	200	0	1	0	95	95	Alive or dead of other cause	Alive or dead due to cancer	24	Alive	Yes	None/Unknown	Connecticut - 1973+
1	Widowed	2	2012	1	1	White	East	4	C34.3-Lower lobe, lung	3	Unknown	1	Left - origin of primary	7	IV	5	T4	N1	M1	Distant	0	61	750	100	42	0	0	0	98	Dead (attributable to this cancer dx)	Alive or dead due to cancer	1	Dead	No/Unknown	None/Unknown	Connecticut - 1973+
2	Divorced	1	2013	1	1	White	East	4	C34.3-Lower lobe, lung	3	Unknown	1	Left - origin of primary	7	IV	3	T2	N0	M1	Distant	0	32	100	0	40	0	3	0	98	Alive or dead of other cause	Alive or dead due to cancer	18	Alive	No/Unknown	Beam radiation	Connecticut - 1973+
1	Widowed	2	2013	1	1	White	East	2	C34.1-Upper lobe, lung	3	Unknown	1	Left - origin of primary	7	IV	6	TX	NX	M1	Distant	0	17	999	999	40	9	0	0	98	Dead (attributable to this cancer dx)	Alive or dead due to cancer	1	Dead	Yes	Beam radiation	Connecticut - 1973+
2	Divorced	1	2013	1	1	White	East	4	C34.3-Lower lobe, lung	1	Poorly differentiated; Grade III	1	Left - origin of primary	1	IA	2	T1	N0	M0	Localized	30	18	100	0	0	3	0	2	0	Alive or dead of other cause	Alive or dead due to cancer	23	Alive	No/Unknown	None/Unknown	Connecticut - 1973+
1	Married (including common law)	2	2013	1	1	White	East	2	C34.1-Upper lobe, lung	3	Unknown	1	Left - origin of primary	7	IV	5	T4	N0	M1	Distant	0	33	570	0	40	0	3	0	98	Dead (attributable to this cancer dx)	Alive or dead due to cancer	5	Dead	Yes	Beam radiation	Connecticut - 1973+
2	Single (never married)	2	2013	2	1	White	East	2	C34.1-Upper lobe, lung	3	Unknown	1	Left - origin of primary	7	IV	6	TX	N2	M1	Distant	0	26	999	200	40	0	0	0	98	Alive or dead of other cause	Dead (attributable to causes other than this cancer dx)	0	Dead	No/Unknown	None/Unknown	Connecticut - 1973+
1	Married (including common law)	2	2013	2	1	White	East	2	C34.1-Upper lobe, lung	3	Unknown	2	Right - origin of primary	6	IIIB	5	T4	N2	M0	Regional	0	110	700	200	0	0	0	0	98	Dead (attributable to this cancer dx)	Alive or dead due to cancer	10	Dead	No/Unknown	Beam radiation	Connecticut - 1973+
1	Married (including common law)	2	2013	2	1	White	East	2	C34.1-Upper lobe, lung	1	Poorly differentiated; Grade III	1	Left - origin of primary	7	IV	5	T4	N0	M1	Distant	0	55	700	0	40	0	0	0	98	Dead (attributable to this cancer dx)	Alive or dead due to cancer	10	Dead	Yes	Beam radiation	Connecticut - 1973+
3	Unknown	2	2013	2	2	Black	East	2	C34.1-Upper lobe, lung	1	Poorly differentiated; Grade III	2	Right - origin of primary	2	IB	3	T2	N0	M0	Regional	21	45	430	0	0	0	0	0	98	Alive or dead of other cause	Dead (attributable to causes other than this cancer dx)	20	Dead	No/Unknown	None/Unknown	Connecticut - 1973+
1	Married (including common law)	2	2013	2	1	White	East	2	C34.1-Upper lobe, lung	1	Poorly differentiated; Grade III	2	Right - origin of primary	2	IB	3	T2	N0	M0	Localized	30	43	210	0	0	3	0	5	0	Dead (attributable to this cancer dx)	Alive or dead due to cancer	7	Dead	No/Unknown	None/Unknown	Connecticut - 1973+
1	Married (including common law)	2	2013	2	1	White	East	2	C34.1-Upper lobe, lung	3	Unknown	2	Right - origin of primary	7	IV	5	T4	N3	M1	Distant	0	41	700	600	43	1	0	95	95	Dead (attributable to this cancer dx)	Alive or dead due to cancer	11	Dead	Yes	None/Unknown	Connecticut - 1973+
1	Married (including common law)	1	2013	1	1	White	East	2	C34.1-Upper lobe, lung	1	Poorly differentiated; Grade III	2	Right - origin of primary	7	IV	3	T2	N0	M1	Distant	33	34	100	0	40	3	3	2	0	Alive or dead of other cause	Alive or dead due to cancer	19	Alive	Yes	Beam radiation	Connecticut - 1973+
1	Widowed	1	2013	2	1	White	East	4	C34.3-Lower lobe, lung	2	Undifferentiated; anaplastic; Grade IV	1	Left - origin of primary	7	IV	2	T1	N2	M1	Distant	0	30	100	200	40	0	3	0	98	Dead (attributable to this cancer dx)	Alive or dead due to cancer	2	Dead	No/Unknown	Beam radiation	Connecticut - 1973+
2	Divorced	1	2013	1	1	White	East	6	C34.9-Lung, NOS	2	Undifferentiated; anaplastic; Grade IV	3	Bilateral, single primary	7	IV	6	TX	N2	M1	Distant	0	999	999	200	40	0	3	0	98	Dead (attributable to this cancer dx)	Alive or dead due to cancer	1	Dead	Yes	None/Unknown	Connecticut - 1973+
1	Married (including common law)	1	2013	2	2	Black	East	2	C34.1-Upper lobe, lung	3	Unknown	2	Right - origin of primary	2	IB	3	T2	N0	M0	Regional	21	12	455	0	0	3	0	97	0	Alive or dead of other cause	Alive or dead due to cancer	23	Alive	No/Unknown	None/Unknown	Connecticut - 1973+
1	Married (including common law)	2	2013	2	1	White	East	2	C34.1-Upper lobe, lung	3	Unknown	2	Right - origin of primary	7	IV	5	T4	N2	M1	Distant	0	16	430	200	53	0	3	0	98	Dead (attributable to this cancer dx)	Alive or dead due to cancer	10	Dead	Yes	None/Unknown	Connecticut - 1973+
2	Divorced	1	2013	2	1	White	East	2	C34.1-Upper lobe, lung	1	Poorly differentiated; Grade III	2	Right - origin of primary	1	IA	2	T1	N0	M0	Localized	30	25	100	0	0	3	0	5	0	Dead (attributable to this cancer dx)	Alive or dead due to cancer	17	Dead	No/Unknown	None/Unknown	Connecticut - 1973+
1	Married (including common law)	2	2013	2	1	White	East	4	C34.3-Lower lobe, lung	3	Unknown	2	Right - origin of primary	6	IIIB	5	T4	N2	M0	Regional	0	68	460	200	0	0	0	0	98	Alive or dead of other cause	Alive or dead due to cancer	21	Alive	Yes	Beam radiation	Connecticut - 1973+
1	Married (including common law)	1	2013	1	1	White	East	2	C34.1-Upper lobe, lung	3	Unknown	2	Right - origin of primary	7	IV	6	TX	N0	M1	Distant	0	999	100	0	40	0	3	0	98	Alive or dead of other cause	Alive or dead due to cancer	1	Alive	Yes	Beam radiation	Connecticut - 1973+
1	Married (including common law)	2	2013	2	1	White	East	2	C34.1-Upper lobe, lung	3	Unknown	1	Left - origin of primary	7	IV	5	T4	N2	M1	Distant	0	49	800	200	40	0	1	0	98	Dead (attributable to this cancer dx)	Alive or dead due to cancer	0	Dead	No/Unknown	None/Unknown	Connecticut - 1973+
1	Married (including common law)	2	2013	2	1	White	East	4	C34.3-Lower lobe, lung	1	Poorly differentiated; Grade III	1	Left - origin of primary	1	IA	2	T1	N0	M0	Localized	33	30	100	0	0	2	0	6	0	Alive or dead of other cause	Alive or dead due to cancer	13	Alive	No/Unknown	None/Unknown	Connecticut - 1973+
2	Divorced	2	2013	2	1	White	East	2	C34.1-Upper lobe, lung	1	Poorly differentiated; Grade III	1	Left - origin of primary	7	IV	3	T2	N0	M1	Distant	0	40	400	0	40	0	0	0	98	Dead (attributable to this cancer dx)	Alive or dead due to cancer	11	Dead	Yes	Beam radiation	Connecticut - 1973+
2	Single (never married)	1	2013	2	2	Black	East	4	C34.3-Lower lobe, lung	3	Unknown	2	Right - origin of primary	7	IV	5	T4	N2	M1	Distant	0	37	710	200	24	0	3	0	98	Alive or dead of other cause	Alive or dead due to cancer	13	Alive	Yes	None/Unknown	Connecticut - 1973+
2	Single (never married)	1	2014	1	2	Black	East	2	C34.1-Upper lobe, lung	1	Poorly differentiated; Grade III	2	Right - origin of primary	7	IV	5	T4	N0	M1	Distant	0	110	750	0	37	0	1	0	98	Alive or dead of other cause	Alive or dead due to cancer	7	Alive	No/Unknown	Beam radiation	Connecticut - 1973+
1	Married (including common law)	1	2014	1	1	White	East	4	C34.3-Lower lobe, lung	3	Unknown	2	Right - origin of primary	7	IV	3	T2	N2	M1	Distant	0	37	465	200	40	0	3	0	98	Dead (attributable to this cancer dx)	Alive or dead due to cancer	1	Dead	Yes	None/Unknown	Connecticut - 1973+
2	Divorced	2	2014	2	1	White	East	2	C34.1-Upper lobe, lung	2	Undifferentiated; anaplastic; Grade IV	2	Right - origin of primary	3	IIA	2	T1	N1	M0	Regional	21	17	110	100	0	0	0	0	98	Alive or dead of other cause	Alive or dead due to cancer	7	Alive	Yes	Beam radiation	Connecticut - 1973+
2	Divorced	1	2014	1	1	White	East	3	C34.2-Middle lobe, lung	3	Unknown	2	Right - origin of primary	5	IIIA	2	T1	N2	M0	Regional	0	7	100	200	0	1	0	95	95	Alive or dead of other cause	Alive or dead due to cancer	6	Alive	Yes	Beam radiation	Connecticut - 1973+
1	Married (including common law)	1	2014	1	1	White	East	2	C34.1-Upper lobe, lung	1	Poorly differentiated; Grade III	2	Right - origin of primary	7	IV	3	T2	N1	M1	Distant	0	96	100	100	40	0	3	0	98	Alive or dead of other cause	Alive or dead due to cancer	1	Alive	Yes	Beam radiation	Connecticut - 1973+
2	Single (never married)	1	2014	2	1	White	East	2	C34.1-Upper lobe, lung	3	Unknown	2	Right - origin of primary	7	IV	6	TX	N1	M1	Distant	0	20	999	100	40	0	3	0	98	Alive or dead of other cause	Alive or dead due to cancer	0	Alive	Yes	None/Unknown	Connecticut - 1973+
1	Married (including common law)	2	2014	2	1	White	East	4	C34.3-Lower lobe, lung	3	Unknown	2	Right - origin of primary	7	IV	3	T2	N0	M1	Distant	0	44	100	0	41	0	0	0	98	Dead (attributable to this cancer dx)	Alive or dead due to cancer	5	Dead	Yes	Beam radiation	Connecticut - 1973+
1	Widowed	2	2014	1	1	White	East	2	C34.1-Upper lobe, lung	1	Poorly differentiated; Grade III	1	Left - origin of primary	1	IA	2	T1	N0	M0	Localized	22	25	100	0	0	3	0	97	0	Alive or dead of other cause	Alive or dead due to cancer	0	Alive	No/Unknown	None/Unknown	Connecticut - 1973+
2	Divorced	2	2014	2	2	Black	East	5	C34.8-Overlapping lesion of lung	3	Unknown	2	Right - origin of primary	5	IIIA	4	T3	N2	M0	Regional	0	100	520	200	0	0	0	0	98	Alive or dead of other cause	Alive or dead due to cancer	9	Alive	Yes	None/Unknown	Connecticut - 1973+
1	Married (including common law)	2	2014	2	1	White	East	4	C34.3-Lower lobe, lung	2	Undifferentiated; anaplastic; Grade IV	2	Right - origin of primary	5	IIIA	4	T3	N2	M0	Regional	23	32	600	200	0	3	0	1	1	Alive or dead of other cause	Alive or dead due to cancer	4	Alive	Yes	Beam radiation	Connecticut - 1973+
1	Married (including common law)	1	2004	1	2	Black	Northern Plains	2	C34.1-Upper lobe, lung	3	Unknown	2	Right - origin of primary	7	IV	3	T2	N2	M1	Distant	0	50	300	200	40	0	3	0	98	Dead (attributable to this cancer dx)	Alive or dead due to cancer	4	Dead	No/Unknown	Beam radiation	Detroit (Metropolitan) - 1973+
1	Widowed	2	2004	1	1	White	Northern Plains	2	C34.1-Upper lobe, lung	1	Poorly differentiated; Grade III	1	Left - origin of primary	7	IV	3	T2	N0	M1	Distant	33	20	450	0	40	0	9	3	0	Alive or dead of other cause	Dead (attributable to causes other than this cancer dx)	44	Dead	No/Unknown	None/Unknown	Detroit (Metropolitan) - 1973+
1	Widowed	2	2004	1	1	White	Northern Plains	2	C34.1-Upper lobe, lung	3	Unknown	2	Right - origin of primary	6	IIIB	5	T4	N0	M0	Regional	33	10	650	0	0	3	0	13	0	Dead (attributable to this cancer dx)	Alive or dead due to cancer	12	Dead	No/Unknown	None/Unknown	Detroit (Metropolitan) - 1973+
1	Married (including common law)	2	2004	2	1	White	Northern Plains	6	C34.9-Lung, NOS	3	Unknown	1	Left - origin of primary	7	IV	5	T4	N2	M1	Distant	0	999	760	200	40	0	0	0	98	Alive or dead of other cause	Dead (attributable to causes other than this cancer dx)	1	Dead	No/Unknown	None/Unknown	Detroit (Metropolitan) - 1973+
2	Single (never married)	1	2004	1	2	Black	Northern Plains	2	C34.1-Upper lobe, lung	3	Unknown	2	Right - origin of primary	1	IA	2	T1	N0	M0	Localized	33	30	100	0	0	3	0	13	0	Alive or dead of other cause	Dead (attributable to causes other than this cancer dx)	21	Dead	No/Unknown	None/Unknown	Detroit (Metropolitan) - 1973+
1	Widowed	2	2004	2	1	White	Northern Plains	4	C34.3-Lower lobe, lung	2	Undifferentiated; anaplastic; Grade IV	1	Left - origin of primary	2	IB	3	T2	N0	M0	Localized	33	45	100	0	0	3	0	3	0	Alive or dead of other cause	Alive or dead due to cancer	123	Alive	Yes	None/Unknown	Detroit (Metropolitan) - 1973+
1	Widowed	2	2005	2	1	White	Northern Plains	6	C34.9-Lung, NOS	2	Undifferentiated; anaplastic; Grade IV	3	Bilateral, single primary	7	IV	4	T3	N3	M1	Distant	0	999	500	600	23	1	1	95	95	Dead (attributable to this cancer dx)	Alive or dead due to cancer	1	Dead	No/Unknown	None/Unknown	Detroit (Metropolitan) - 1973+
1	Widowed	2	2005	1	1	White	Northern Plains	6	C34.9-Lung, NOS	3	Unknown	1	Left - origin of primary	2	IB	3	T2	N0	M0	Localized	0	40	100	0	0	0	0	0	98	Dead (attributable to this cancer dx)	Alive or dead due to cancer	6	Dead	No/Unknown	None/Unknown	Detroit (Metropolitan) - 1973+
1	Married (including common law)	1	2005	2	1	White	Northern Plains	3	C34.2-Middle lobe, lung	3	Unknown	2	Right - origin of primary	7	IV	6	TX	N3	M1	Distant	0	999	100	600	40	0	3	0	98	Dead (attributable to this cancer dx)	Alive or dead due to cancer	7	Dead	Yes	Beam radiation	Detroit (Metropolitan) - 1973+
1	Widowed	2	2005	1	1	White	Northern Plains	6	C34.9-Lung, NOS	3	Unknown	2	Right - origin of primary	7	IV	5	T4	N0	M1	Distant	0	999	800	0	40	0	0	0	98	Dead (attributable to this cancer dx)	Alive or dead due to cancer	3	Dead	Yes	Beam radiation	Detroit (Metropolitan) - 1973+
1	Married (including common law)	1	2005	2	1	White	Northern Plains	4	C34.3-Lower lobe, lung	1	Poorly differentiated; Grade III	2	Right - origin of primary	6	IIIB	5	T4	N2	M0	Distant	30	45	790	200	0	3	0	16	15	Dead (attributable to this cancer dx)	Alive or dead due to cancer	16	Dead	No/Unknown	None/Unknown	Detroit (Metropolitan) - 1973+
1	Married (including common law)	1	2005	1	1	White	Northern Plains	3	C34.2-Middle lobe, lung	3	Unknown	2	Right - origin of primary	7	IV	3	T2	N2	M1	Distant	0	38	300	200	40	0	0	0	98	Dead (attributable to this cancer dx)	Alive or dead due to cancer	31	Dead	Yes	None/Unknown	Detroit (Metropolitan) - 1973+
1	Married (including common law)	1	2006	2	1	White	Northern Plains	2	C34.1-Upper lobe, lung	2	Undifferentiated; anaplastic; Grade IV	2	Right - origin of primary	6	IIIB	5	T4	N1	M0	Regional	0	999	700	100	0	0	0	0	98	Dead (attributable to this cancer dx)	Alive or dead due to cancer	27	Dead	No/Unknown	Beam radiation	Detroit (Metropolitan) - 1973+
1	Married (including common law)	1	2006	2	1	White	Northern Plains	6	C34.9-Lung, NOS	3	Unknown	3	Paired site, but no information concerning laterality	7	IV	6	TX	N0	M1	Distant	0	999	999	0	40	0	3	0	98	Dead (attributable to this cancer dx)	Alive or dead due to cancer	13	Dead	No/Unknown	Beam radiation	Detroit (Metropolitan) - 1973+
1	Widowed	2	2006	1	1	White	Northern Plains	4	C34.3-Lower lobe, lung	3	Unknown	2	Right - origin of primary	7	IV	2	T1	N2	M1	Distant	0	15	100	200	30	0	3	0	98	Dead (attributable to this cancer dx)	Alive or dead due to cancer	2	Dead	No/Unknown	None/Unknown	Detroit (Metropolitan) - 1973+
1	Married (including common law)	2	2006	2	1	White	Northern Plains	3	C34.2-Middle lobe, lung	2	Undifferentiated; anaplastic; Grade IV	2	Right - origin of primary	7	IV	3	T2	N2	M1	Distant	0	45	100	200	30	0	0	0	98	Dead (attributable to this cancer dx)	Alive or dead due to cancer	20	Dead	Yes	Beam radiation	Detroit (Metropolitan) - 1973+
2	Single (never married)	2	2006	2	1	White	Northern Plains	2	C34.1-Upper lobe, lung	3	Unknown	2	Right - origin of primary	7	IV	3	T2	N1	M1	Distant	0	40	230	100	40	0	3	0	98	Alive or dead of other cause	Dead (attributable to causes other than this cancer dx)	5	Dead	No/Unknown	None/Unknown	Detroit (Metropolitan) - 1973+
1	Married (including common law)	2	2006	2	1	White	Northern Plains	6	C34.9-Lung, NOS	1	Poorly differentiated; Grade III	1	Left - origin of primary	5	IIIA	3	T2	N2	M0	Regional	0	999	400	200	0	3	0	1	1	Dead (attributable to this cancer dx)	Alive or dead due to cancer	17	Dead	Yes	Beam radiation	Detroit (Metropolitan) - 1973+
1	Married (including common law)	2	2006	2	1	White	Northern Plains	2	C34.1-Upper lobe, lung	1	Poorly differentiated; Grade III	1	Left - origin of primary	7	IV	5	T4	N0	M1	Distant	0	55	650	0	40	0	3	0	98	Alive or dead of other cause	Dead (attributable to causes other than this cancer dx)	11	Dead	Yes	Beam radiation	Detroit (Metropolitan) - 1973+
1	Widowed	2	2006	1	1	White	Northern Plains	2	C34.1-Upper lobe, lung	3	Unknown	2	Right - origin of primary	5	IIIA	3	T2	N2	M0	Regional	0	52	400	200	0	1	0	95	95	Dead (attributable to this cancer dx)	Alive or dead due to cancer	1	Dead	Yes	Beam radiation	Detroit (Metropolitan) - 1973+
1	Married (including common law)	2	2006	2	1	White	Northern Plains	3	C34.2-Middle lobe, lung	1	Poorly differentiated; Grade III	2	Right - origin of primary	5	IIIA	3	T2	N2	M0	Regional	33	40	450	200	0	3	0	11	4	Dead (attributable to this cancer dx)	Alive or dead due to cancer	6	Dead	Yes	None/Unknown	Detroit (Metropolitan) - 1973+
1	Married (including common law)	2	2006	2	1	White	Northern Plains	3	C34.2-Middle lobe, lung	3	Unknown	2	Right - origin of primary	6	IIIB	5	T4	N0	M0	Regional	0	52	700	0	0	3	0	1	0	Alive or dead of other cause	Dead (attributable to causes other than this cancer dx)	87	Dead	Yes	Beam radiation	Detroit (Metropolitan) - 1973+
1	Widowed	2	2006	2	1	White	Northern Plains	4	C34.3-Lower lobe, lung	3	Unknown	2	Right - origin of primary	7	IV	5	T4	N2	M1	Distant	23	30	720	200	40	1	0	95	95	Dead (attributable to this cancer dx)	Alive or dead due to cancer	6	Dead	Yes	Beam radiation	Detroit (Metropolitan) - 1973+
1	Widowed	2	2006	2	1	White	Northern Plains	6	C34.9-Lung, NOS	3	Unknown	3	Paired site, but no information concerning laterality	7	IV	6	TX	NX	M1	Distant	0	999	999	999	40	9	3	0	98	Alive or dead of other cause	Dead (attributable to causes other than this cancer dx)	9	Dead	No/Unknown	None/Unknown	Detroit (Metropolitan) - 1973+
1	Married (including common law)	2	2006	2	1	White	Northern Plains	6	C34.9-Lung, NOS	3	Unknown	1	Left - origin of primary	7	IV	5	T4	N2	M1	Distant	0	126	700	200	35	3	0	98	97	Dead (attributable to this cancer dx)	Alive or dead due to cancer	6	Dead	Yes	Beam radiation	Detroit (Metropolitan) - 1973+
1	Widowed	2	2006	2	1	White	Northern Plains	2	C34.1-Upper lobe, lung	1	Poorly differentiated; Grade III	1	Left - origin of primary	7	IV	3	T2	N0	M1	Distant	0	44	100	0	35	0	0	0	98	Dead (attributable to this cancer dx)	Alive or dead due to cancer	2	Dead	Yes	Beam radiation	Detroit (Metropolitan) - 1973+
1	Married (including common law)	2	2006	2	1	White	Northern Plains	6	C34.9-Lung, NOS	3	Unknown	2	Right - origin of primary	7	IV	5	T4	N0	M1	Distant	0	999	720	0	30	0	3	0	98	Dead (attributable to this cancer dx)	Alive or dead due to cancer	3	Dead	No/Unknown	Beam radiation	Detroit (Metropolitan) - 1973+
1	Married (including common law)	1	2006	2	2	Black	Northern Plains	2	C34.1-Upper lobe, lung	3	Unknown	2	Right - origin of primary	7	IV	6	TX	N3	M1	Distant	0	999	100	600	23	3	0	6	3	Dead (attributable to this cancer dx)	Alive or dead due to cancer	1	Dead	No/Unknown	None/Unknown	Detroit (Metropolitan) - 1973+
1	Married (including common law)	1	2007	1	1	White	Northern Plains	2	C34.1-Upper lobe, lung	2	Undifferentiated; anaplastic; Grade IV	1	Left - origin of primary	3	IIA	2	T1	N1	M0	Regional	33	25	300	100	0	3	0	13	2	Dead (attributable to this cancer dx)	Alive or dead due to cancer	37	Dead	Yes	Beam radiation	Detroit (Metropolitan) - 1973+
1	Married (including common law)	2	2007	1	3	Other (American Indian/AK Native, Asian/Pacific Islander)	Northern Plains	3	C34.2-Middle lobe, lung	3	Unknown	2	Right - origin of primary	1	IA	2	T1	N0	M0	Localized	33	25	100	0	0	3	0	5	0	Dead (attributable to this cancer dx)	Alive or dead due to cancer	84	Dead	No/Unknown	Beam radiation	Detroit (Metropolitan) - 1973+
1	Widowed	2	2007	2	1	White	Northern Plains	2	C34.1-Upper lobe, lung	3	Unknown	1	Left - origin of primary	7	IV	3	T2	N0	M1	Distant	0	33	100	0	40	0	0	0	98	Dead (attributable to this cancer dx)	Alive or dead due to cancer	0	Dead	No/Unknown	Beam radiation	Detroit (Metropolitan) - 1973+
2	Divorced	1	2007	1	1	White	Northern Plains	2	C34.1-Upper lobe, lung	3	Unknown	1	Left - origin of primary	7	IV	5	T4	N3	M1	Distant	0	100	700	600	40	1	0	0	98	Dead (attributable to this cancer dx)	Alive or dead due to cancer	14	Dead	Yes	Beam radiation	Detroit (Metropolitan) - 1973+
3	Unknown	1	2007	1	1	White	Northern Plains	4	C34.3-Lower lobe, lung	3	Unknown	1	Left - origin of primary	2	IB	3	T2	N0	M0	Regional	22	9	450	0	0	3	0	6	0	Alive or dead of other cause	Alive or dead due to cancer	90	Alive	No/Unknown	None/Unknown	Detroit (Metropolitan) - 1973+
1	Married (including common law)	2	2008	1	1	White	Northern Plains	2	C34.1-Upper lobe, lung	3	Unknown	2	Right - origin of primary	7	IV	6	TX	N2	M1	Distant	0	55	999	200	40	0	0	0	98	Dead (attributable to this cancer dx)	Alive or dead due to cancer	17	Dead	No/Unknown	None/Unknown	Detroit (Metropolitan) - 1973+
2	Single (never married)	1	2007	2	3	Other (American Indian/AK Native, Asian/Pacific Islander)	Northern Plains	2	C34.1-Upper lobe, lung	1	Poorly differentiated; Grade III	1	Left - origin of primary	7	IV	5	T4	N3	M1	Distant	0	29	700	600	40	1	0	1	1	Dead (attributable to this cancer dx)	Alive or dead due to cancer	15	Dead	Yes	Recommended, unknown if administered	Detroit (Metropolitan) - 1973+
1	Married (including common law)	2	2008	1	1	White	Northern Plains	2	C34.1-Upper lobe, lung	3	Unknown	2	Right - origin of primary	6	IIIB	5	T4	N2	M0	Distant	0	102	720	200	0	0	0	0	98	Dead (attributable to this cancer dx)	Alive or dead due to cancer	42	Dead	Yes	Beam radiation	Detroit (Metropolitan) - 1973+
2	Divorced	2	2008	1	1	White	Northern Plains	2	C34.1-Upper lobe, lung	3	Unknown	2	Right - origin of primary	5	IIIA	2	T1	N2	M0	Regional	21	15	100	200	0	3	0	9	2	Dead (attributable to this cancer dx)	Alive or dead due to cancer	6	Dead	No/Unknown	None/Unknown	Detroit (Metropolitan) - 1973+
1	Married (including common law)	2	2008	2	1	White	Northern Plains	3	C34.2-Middle lobe, lung	3	Unknown	2	Right - origin of primary	4	IIB	3	T2	N1	M0	Regional	21	40	100	100	0	3	0	2	2	Dead (attributable to this cancer dx)	Alive or dead due to cancer	10	Dead	No/Unknown	None/Unknown	Detroit (Metropolitan) - 1973+
2	Single (never married)	2	2008	1	2	Black	Northern Plains	2	C34.1-Upper lobe, lung	3	Unknown	2	Right - origin of primary	7	IV	3	T2	N0	M1	Distant	0	97	100	0	40	0	0	0	98	Alive or dead of other cause	Dead (attributable to causes other than this cancer dx)	2	Dead	Yes	None/Unknown	Detroit (Metropolitan) - 1973+
3	Unknown	1	2008	1	2	Black	Northern Plains	2	C34.1-Upper lobe, lung	3	Unknown	2	Right - origin of primary	4	IIB	3	T2	N1	M0	Regional	33	35	100	100	0	3	0	97	97	Dead (attributable to this cancer dx)	Alive or dead due to cancer	25	Dead	Yes	None/Unknown	Detroit (Metropolitan) - 1973+
1	Married (including common law)	2	2009	1	1	White	Northern Plains	2	C34.1-Upper lobe, lung	2	Undifferentiated; anaplastic; Grade IV	1	Left - origin of primary	7	IV	2	T1	N0	M1	Distant	0	22	100	0	40	0	0	0	98	Dead (attributable to this cancer dx)	Alive or dead due to cancer	9	Dead	No/Unknown	Beam radiation	Detroit (Metropolitan) - 1973+
1	Married (including common law)	1	2008	2	1	White	Northern Plains	2	C34.1-Upper lobe, lung	3	Unknown	2	Right - origin of primary	7	IV	2	T1	N0	M1	Distant	0	10	100	0	40	0	3	0	98	Dead (attributable to this cancer dx)	Alive or dead due to cancer	19	Dead	Yes	Beam radiation	Detroit (Metropolitan) - 1973+
1	Married (including common law)	2	2008	2	2	Black	Northern Plains	2	C34.1-Upper lobe, lung	3	Unknown	1	Left - origin of primary	2	IB	3	T2	N0	M0	Localized	33	48	100	0	0	3	0	3	0	Alive or dead of other cause	Alive or dead due to cancer	72	Alive	No/Unknown	None/Unknown	Detroit (Metropolitan) - 1973+
3	Unknown	1	2009	1	1	White	Northern Plains	6	C34.9-Lung, NOS	3	Unknown	3	Bilateral, single primary	7	IV	5	T4	N3	M1	Distant	0	25	720	600	50	0	3	0	98	Dead (attributable to this cancer dx)	Alive or dead due to cancer	3	Dead	Yes	Beam radiation	Detroit (Metropolitan) - 1973+
1	Widowed	2	2009	2	1	White	Northern Plains	4	C34.3-Lower lobe, lung	1	Poorly differentiated; Grade III	1	Left - origin of primary	1	IA	2	T1	N0	M0	Localized	33	15	100	0	0	3	0	4	0	Dead (attributable to this cancer dx)	Alive or dead due to cancer	42	Dead	Yes	None/Unknown	Detroit (Metropolitan) - 1973+
1	Widowed	2	2009	1	2	Black	Northern Plains	3	C34.2-Middle lobe, lung	3	Unknown	2	Right - origin of primary	4	IIB	3	T2	N1	M0	Regional	33	34	450	100	0	3	0	12	4	Dead (attributable to this cancer dx)	Alive or dead due to cancer	14	Dead	No/Unknown	None/Unknown	Detroit (Metropolitan) - 1973+
1	Married (including common law)	2	2009	2	1	White	Northern Plains	3	C34.2-Middle lobe, lung	3	Unknown	2	Right - origin of primary	7	IV	5	T4	N2	M1	Distant	0	999	720	200	40	0	0	0	98	Dead (attributable to this cancer dx)	Alive or dead due to cancer	0	Dead	No/Unknown	None/Unknown	Detroit (Metropolitan) - 1973+
1	Widowed	2	2009	1	1	White	Northern Plains	4	C34.3-Lower lobe, lung	3	Unknown	2	Right - origin of primary	1	IA	2	T1	N0	M0	Localized	0	18	100	0	0	0	1	0	98	Dead (attributable to this cancer dx)	Alive or dead due to cancer	12	Dead	Yes	Beam radiation	Detroit (Metropolitan) - 1973+
1	Married (including common law)	2	2009	2	1	White	Northern Plains	4	C34.3-Lower lobe, lung	3	Unknown	2	Right - origin of primary	7	IV	5	T4	N2	M1	Distant	0	25	650	200	40	0	3	0	98	Dead (attributable to this cancer dx)	Alive or dead due to cancer	0	Dead	No/Unknown	None/Unknown	Detroit (Metropolitan) - 1973+
1	Married (including common law)	1	2009	1	1	White	Northern Plains	2	C34.1-Upper lobe, lung	3	Unknown	2	Right - origin of primary	7	IV	3	T2	N3	M1	Distant	0	37	100	600	51	0	3	0	98	Dead (attributable to this cancer dx)	Alive or dead due to cancer	6	Dead	Yes	Beam radiation	Detroit (Metropolitan) - 1973+
1	Widowed	2	2009	1	1	White	Northern Plains	6	C34.9-Lung, NOS	3	Unknown	3	Paired site, but no information concerning laterality	7	IV	6	TX	N0	M1	Distant	0	999	999	0	40	0	3	0	98	Alive or dead of other cause	Alive or dead due to cancer	64	Alive	No/Unknown	Beam radiation	Detroit (Metropolitan) - 1973+
2	Divorced	1	2009	2	1	White	Northern Plains	1	C34.0-Main bronchus	3	Unknown	1	Left - origin of primary	7	IV	5	T4	N2	M1	Distant	0	63	700	200	50	0	3	0	98	Dead (attributable to this cancer dx)	Alive or dead due to cancer	3	Dead	Yes	Beam radiation	Detroit (Metropolitan) - 1973+
1	Married (including common law)	2	2009	2	1	White	Northern Plains	2	C34.1-Upper lobe, lung	1	Poorly differentiated; Grade III	1	Left - origin of primary	5	IIIA	2	T1	N2	M0	Regional	0	16	100	200	0	0	0	0	98	Dead (attributable to this cancer dx)	Alive or dead due to cancer	10	Dead	Yes	Beam radiation	Detroit (Metropolitan) - 1973+
1	Widowed	2	2009	2	1	White	Northern Plains	2	C34.1-Upper lobe, lung	3	Unknown	1	Left - origin of primary	7	IV	5	T4	N2	M1	Distant	0	38	650	200	40	0	0	0	98	Alive or dead of other cause	Dead (attributable to causes other than this cancer dx)	0	Dead	No/Unknown	None/Unknown	Detroit (Metropolitan) - 1973+
1	Married (including common law)	2	2010	2	1	White	Northern Plains	4	C34.3-Lower lobe, lung	1	Poorly differentiated; Grade III	2	Right - origin of primary	7	IV	2	T1	N0	M1	Distant	0	18	300	0	40	0	0	0	98	Dead (attributable to this cancer dx)	Alive or dead due to cancer	35	Dead	Yes	None/Unknown	Detroit (Metropolitan) - 1973+
1	Married (including common law)	2	2008	2	1	White	Northern Plains	4	C34.3-Lower lobe, lung	3	Unknown	2	Right - origin of primary	7	IV	5	T4	N2	M1	Distant	0	80	700	200	51	0	3	0	98	Dead (attributable to this cancer dx)	Alive or dead due to cancer	15	Dead	Yes	Beam radiation	Detroit (Metropolitan) - 1973+
1	Married (including common law)	1	2010	1	2	Black	Northern Plains	2	C34.1-Upper lobe, lung	2	Undifferentiated; anaplastic; Grade IV	1	Left - origin of primary	1	IA	2	T1	N0	M0	Localized	22	30	100	0	0	3	0	18	0	Dead (attributable to this cancer dx)	Alive or dead due to cancer	33	Dead	No/Unknown	Recommended, unknown if administered	Detroit (Metropolitan) - 1973+
1	Married (including common law)	2	2010	2	1	White	Northern Plains	2	C34.1-Upper lobe, lung	3	Unknown	2	Right - origin of primary	7	IV	3	T2	N2	M1	Distant	21	20	430	200	23	1	0	1	1	Dead (attributable to this cancer dx)	Alive or dead due to cancer	4	Dead	Yes	Beam radiation	Detroit (Metropolitan) - 1973+
1	Married (including common law)	2	2010	2	1	White	Northern Plains	6	C34.9-Lung, NOS	3	Unknown	3	Paired site, but no information concerning laterality	7	IV	5	T4	N0	M1	Distant	0	999	999	0	40	0	3	0	98	Dead (attributable to this cancer dx)	Alive or dead due to cancer	2	Dead	No/Unknown	None/Unknown	Detroit (Metropolitan) - 1973+
1	Married (including common law)	2	2009	1	1	White	Northern Plains	4	C34.3-Lower lobe, lung	3	Unknown	1	Left - origin of primary	5	IIIA	2	T1	N2	M0	Regional	33	25	100	200	0	3	0	3	2	Dead (attributable to this cancer dx)	Alive or dead due to cancer	9	Dead	No/Unknown	None/Unknown	Detroit (Metropolitan) - 1973+
2	Single (never married)	1	2010	2	2	Black	Northern Plains	6	C34.9-Lung, NOS	3	Unknown	3	Bilateral, single primary	7	IV	5	T4	N3	M1	Distant	0	999	999	600	42	1	0	95	95	Dead (attributable to this cancer dx)	Alive or dead due to cancer	3	Dead	Yes	Beam radiation	Detroit (Metropolitan) - 1973+
1	Married (including common law)	2	2010	1	1	White	Northern Plains	4	C34.3-Lower lobe, lung	1	Poorly differentiated; Grade III	1	Left - origin of primary	7	IV	5	T4	N2	M1	Distant	0	10	700	200	52	0	3	0	98	Dead (attributable to this cancer dx)	Alive or dead due to cancer	9	Dead	Yes	Beam radiation	Detroit (Metropolitan) - 1973+
1	Widowed	2	2010	1	2	Black	Northern Plains	4	C34.3-Lower lobe, lung	3	Unknown	1	Left - origin of primary	7	IV	2	T1	N2	M1	Distant	0	28	100	200	40	0	0	0	98	Dead (attributable to this cancer dx)	Alive or dead due to cancer	19	Dead	Yes	Beam radiation	Detroit (Metropolitan) - 1973+
1	Widowed	1	2010	1	1	White	Northern Plains	4	C34.3-Lower lobe, lung	3	Unknown	1	Left - origin of primary	5	IIIA	2	T1	N2	M0	Regional	0	24	100	200	0	3	0	3	2	Alive or dead of other cause	Alive or dead due to cancer	56	Alive	Yes	Beam radiation	Detroit (Metropolitan) - 1973+
1	Married (including common law)	1	2010	1	1	White	Northern Plains	2	C34.1-Upper lobe, lung	3	Unknown	2	Right - origin of primary	7	IV	2	T1	N2	M1	Distant	0	28	100	200	40	0	1	0	98	Dead (attributable to this cancer dx)	Alive or dead due to cancer	11	Dead	Yes	Beam radiation	Detroit (Metropolitan) - 1973+
1	Married (including common law)	1	2010	1	1	White	Northern Plains	2	C34.1-Upper lobe, lung	3	Unknown	2	Right - origin of primary	7	IV	3	T2	N3	M1	Distant	0	999	400	600	51	0	3	0	98	Dead (attributable to this cancer dx)	Alive or dead due to cancer	3	Dead	No/Unknown	None/Unknown	Detroit (Metropolitan) - 1973+
2	Single (never married)	1	2010	1	1	White	Northern Plains	2	C34.1-Upper lobe, lung	3	Unknown	2	Right - origin of primary	7	IV	2	T1	N2	M1	Distant	0	26	100	200	40	0	0	0	98	Dead (attributable to this cancer dx)	Alive or dead due to cancer	2	Dead	Yes	Radiation, NOS method or source not specified	Detroit (Metropolitan) - 1973+
1	Married (including common law)	1	2010	1	1	White	Northern Plains	3	C34.2-Middle lobe, lung	3	Unknown	2	Right - origin of primary	7	IV	3	T2	N0	M1	Distant	0	37	410	0	40	0	1	0	98	Dead (attributable to this cancer dx)	Alive or dead due to cancer	6	Dead	Yes	None/Unknown	Detroit (Metropolitan) - 1973+
1	Married (including common law)	1	2011	1	2	Black	Northern Plains	2	C34.1-Upper lobe, lung	3	Unknown	2	Right - origin of primary	6	IIIB	5	T4	N2	M0	Regional	0	73	700	200	0	1	0	1	0	Dead (attributable to this cancer dx)	Alive or dead due to cancer	2	Dead	Yes	Beam radiation	Detroit (Metropolitan) - 1973+
2	Divorced	1	2009	2	1	White	Northern Plains	6	C34.9-Lung, NOS	3	Unknown	3	Bilateral, single primary	7	IV	5	T4	NX	M1	Distant	0	999	999	999	36	9	3	0	98	Dead (attributable to this cancer dx)	Alive or dead due to cancer	0	Dead	No/Unknown	None/Unknown	Detroit (Metropolitan) - 1973+
2	Single (never married)	1	2011	1	2	Black	Northern Plains	2	C34.1-Upper lobe, lung	1	Poorly differentiated; Grade III	2	Right - origin of primary	2	IB	3	T2	N0	M0	Regional	33	17	430	0	0	3	0	34	0	Alive or dead of other cause	Alive or dead due to cancer	41	Alive	No/Unknown	None/Unknown	Detroit (Metropolitan) - 1973+
1	Married (including common law)	2	2011	2	1	White	Northern Plains	2	C34.1-Upper lobe, lung	3	Unknown	1	Left - origin of primary	1	IA	2	T1	N0	M0	Localized	33	9	100	0	0	3	0	6	0	Alive or dead of other cause	Alive or dead due to cancer	46	Alive	No/Unknown	None/Unknown	Detroit (Metropolitan) - 1973+
2	Divorced	1	2011	2	2	Black	Northern Plains	2	C34.1-Upper lobe, lung	1	Poorly differentiated; Grade III	1	Left - origin of primary	6	IIIB	5	T4	N2	M0	Regional	0	82	700	200	0	0	0	0	98	Dead (attributable to this cancer dx)	Alive or dead due to cancer	23	Dead	Yes	Beam radiation	Detroit (Metropolitan) - 1973+
1	Widowed	2	2011	1	1	White	Northern Plains	4	C34.3-Lower lobe, lung	1	Poorly differentiated; Grade III	2	Right - origin of primary	4	IIB	4	T3	N0	M0	Regional	0	17	520	0	0	0	0	0	98	Alive or dead of other cause	Alive or dead due to cancer	39	Alive	Yes	None/Unknown	Detroit (Metropolitan) - 1973+
1	Married (including common law)	2	2011	1	1	White	Northern Plains	4	C34.3-Lower lobe, lung	1	Poorly differentiated; Grade III	1	Left - origin of primary	7	IV	5	T4	N0	M1	Distant	0	33	100	0	40	0	0	0	98	Dead (attributable to this cancer dx)	Alive or dead due to cancer	1	Dead	No/Unknown	Beam radiation	Detroit (Metropolitan) - 1973+
1	Married (including common law)	1	2011	2	1	White	Northern Plains	6	C34.9-Lung, NOS	3	Unknown	2	Right - origin of primary	1	IA	2	T1	N0	M0	Localized	33	13	100	0	0	3	0	5	0	Alive or dead of other cause	Alive or dead due to cancer	37	Alive	No/Unknown	None/Unknown	Detroit (Metropolitan) - 1973+
1	Widowed	2	2011	1	2	Black	Northern Plains	4	C34.3-Lower lobe, lung	3	Unknown	1	Left - origin of primary	1	IA	2	T1	N0	M0	Localized	0	24	100	0	0	0	0	0	98	Alive or dead of other cause	Dead (attributable to causes other than this cancer dx)	9	Dead	No/Unknown	None/Unknown	Detroit (Metropolitan) - 1973+
2	Divorced	1	2012	2	1	White	Northern Plains	2	C34.1-Upper lobe, lung	1	Poorly differentiated; Grade III	2	Right - origin of primary	2	IB	3	T2	N0	M0	Localized	33	100	100	0	0	3	0	10	0	Dead (attributable to this cancer dx)	Alive or dead due to cancer	19	Dead	Yes	None/Unknown	Detroit (Metropolitan) - 1973+
1	Married (including common law)	1	2011	2	1	White	Northern Plains	2	C34.1-Upper lobe, lung	3	Unknown	2	Right - origin of primary	7	IV	5	T4	N3	M1	Distant	0	38	700	600	40	0	0	0	98	Dead (attributable to this cancer dx)	Alive or dead due to cancer	5	Dead	Yes	None/Unknown	Detroit (Metropolitan) - 1973+
1	Widowed	2	2011	2	1	White	Northern Plains	2	C34.1-Upper lobe, lung	3	Unknown	2	Right - origin of primary	2	IB	3	T2	N0	M0	Localized	0	32	100	0	0	0	0	0	98	Alive or dead of other cause	Dead (attributable to causes other than this cancer dx)	23	Dead	No/Unknown	Beam radiation	Detroit (Metropolitan) - 1973+
1	Married (including common law)	1	2011	2	1	White	Northern Plains	2	C34.1-Upper lobe, lung	1	Poorly differentiated; Grade III	2	Right - origin of primary	7	IV	5	T4	N0	M1	Distant	0	68	700	0	40	0	0	0	98	Dead (attributable to this cancer dx)	Alive or dead due to cancer	7	Dead	Yes	Beam radiation	Detroit (Metropolitan) - 1973+
1	Widowed	2	2012	1	2	Black	Northern Plains	4	C34.3-Lower lobe, lung	1	Poorly differentiated; Grade III	2	Right - origin of primary	1	IA	2	T1	N0	M0	Localized	0	14	100	0	0	0	0	0	98	Dead (attributable to this cancer dx)	Alive or dead due to cancer	6	Dead	Yes	None/Unknown	Detroit (Metropolitan) - 1973+
2	Single (never married)	1	2011	1	1	White	Northern Plains	2	C34.1-Upper lobe, lung	3	Unknown	2	Right - origin of primary	7	IV	6	TX	NX	M1	Distant	0	999	999	999	40	0	0	0	98	Dead (attributable to this cancer dx)	Alive or dead due to cancer	12	Dead	Yes	Beam radiation	Detroit (Metropolitan) - 1973+
1	Married (including common law)	2	2011	2	1	White	Northern Plains	4	C34.3-Lower lobe, lung	1	Poorly differentiated; Grade III	2	Right - origin of primary	2	IB	3	T2	N0	M0	Regional	33	56	430	0	0	3	0	5	0	Dead (attributable to this cancer dx)	Alive or dead due to cancer	27	Dead	Yes	None/Unknown	Detroit (Metropolitan) - 1973+
1	Widowed	2	2012	1	1	White	Northern Plains	6	C34.9-Lung, NOS	3	Unknown	3	Bilateral, single primary	7	IV	5	T4	N3	M1	Distant	0	999	400	600	52	0	3	0	98	Dead (attributable to this cancer dx)	Alive or dead due to cancer	2	Dead	No/Unknown	None/Unknown	Detroit (Metropolitan) - 1973+
2	Divorced	2	2012	1	1	White	Northern Plains	4	C34.3-Lower lobe, lung	2	Undifferentiated; anaplastic; Grade IV	2	Right - origin of primary	7	IV	3	T2	N0	M1	Distant	0	52	300	0	40	0	3	0	98	Dead (attributable to this cancer dx)	Alive or dead due to cancer	8	Dead	Yes	Beam radiation	Detroit (Metropolitan) - 1973+
1	Married (including common law)	1	2012	1	1	White	Northern Plains	2	C34.1-Upper lobe, lung	1	Poorly differentiated; Grade III	1	Left - origin of primary	6	IIIB	5	T4	N1	M0	Regional	33	82	700	100	0	5	0	20	0	Dead (attributable to this cancer dx)	Alive or dead due to cancer	6	Dead	No/Unknown	Beam radiation	Detroit (Metropolitan) - 1973+
1	Married (including common law)	1	2012	2	1	White	Northern Plains	2	C34.1-Upper lobe, lung	1	Poorly differentiated; Grade III	1	Left - origin of primary	1	IA	2	T1	N0	M0	Localized	21	13	100	0	0	3	0	2	0	Dead (attributable to this cancer dx)	Alive or dead due to cancer	28	Dead	No/Unknown	None/Unknown	Detroit (Metropolitan) - 1973+
1	Widowed	2	2012	1	1	White	Northern Plains	4	C34.3-Lower lobe, lung	3	Unknown	2	Right - origin of primary	7	IV	3	T2	N0	M1	Distant	0	37	100	0	40	0	0	0	98	Dead (attributable to this cancer dx)	Alive or dead due to cancer	0	Dead	No/Unknown	None/Unknown	Detroit (Metropolitan) - 1973+
2	Single (never married)	1	2012	1	1	White	Northern Plains	4	C34.3-Lower lobe, lung	1	Poorly differentiated; Grade III	2	Right - origin of primary	2	IB	3	T2	N0	M0	Localized	30	35	100	0	0	3	0	1	0	Alive or dead of other cause	Alive or dead due to cancer	26	Alive	No/Unknown	None/Unknown	Detroit (Metropolitan) - 1973+
1	Married (including common law)	2	2012	1	1	White	Northern Plains	2	C34.1-Upper lobe, lung	1	Poorly differentiated; Grade III	1	Left - origin of primary	1	IA	2	T1	N0	M0	Localized	30	25	100	0	0	3	0	4	0	Dead (attributable to this cancer dx)	Alive or dead due to cancer	20	Dead	No/Unknown	None/Unknown	Detroit (Metropolitan) - 1973+
1	Married (including common law)	2	2013	2	2	Black	Northern Plains	6	C34.9-Lung, NOS	3	Unknown	1	Left - origin of primary	7	IV	5	T4	N2	M1	Distant	0	95	700	200	23	0	0	0	98	Alive or dead of other cause	Dead (attributable to causes other than this cancer dx)	3	Dead	Yes	Beam radiation	Detroit (Metropolitan) - 1973+
1	Widowed	2	2012	1	2	Black	Northern Plains	1	C34.0-Main bronchus	1	Poorly differentiated; Grade III	2	Right - origin of primary	7	IV	5	T4	N3	M1	Distant	24	999	710	600	40	0	0	0	98	Dead (attributable to this cancer dx)	Alive or dead due to cancer	3	Dead	No/Unknown	Beam radiation	Detroit (Metropolitan) - 1973+
3	Unknown	1	2013	1	2	Black	Northern Plains	2	C34.1-Upper lobe, lung	1	Poorly differentiated; Grade III	2	Right - origin of primary	1	IA	2	T1	N0	M0	Localized	30	25	100	0	0	3	0	5	0	Alive or dead of other cause	Alive or dead due to cancer	23	Alive	Yes	None/Unknown	Detroit (Metropolitan) - 1973+
2	Divorced	2	2013	2	2	Black	Northern Plains	4	C34.3-Lower lobe, lung	3	Unknown	2	Right - origin of primary	7	IV	5	T4	N2	M1	Distant	0	40	400	200	40	0	3	0	98	Dead (attributable to this cancer dx)	Alive or dead due to cancer	1	Dead	No/Unknown	None/Unknown	Detroit (Metropolitan) - 1973+
1	Married (including common law)	1	2013	2	1	White	Northern Plains	4	C34.3-Lower lobe, lung	1	Poorly differentiated; Grade III	1	Left - origin of primary	7	IV	5	T4	N3	M1	Distant	0	120	750	600	23	1	3	95	95	Dead (attributable to this cancer dx)	Alive or dead due to cancer	1	Dead	Yes	None/Unknown	Detroit (Metropolitan) - 1973+
1	Married (including common law)	2	2013	1	1	White	Northern Plains	2	C34.1-Upper lobe, lung	3	Unknown	2	Right - origin of primary	7	IV	5	T4	N2	M1	Distant	0	40	300	200	40	1	3	95	95	Dead (attributable to this cancer dx)	Alive or dead due to cancer	10	Dead	Yes	None/Unknown	Detroit (Metropolitan) - 1973+
2	Single (never married)	1	2013	1	1	White	Northern Plains	2	C34.1-Upper lobe, lung	3	Unknown	2	Right - origin of primary	7	IV	5	T4	N2	M1	Distant	0	90	700	200	40	0	3	0	98	Alive or dead of other cause	Alive or dead due to cancer	19	Alive	Yes	Beam radiation	Detroit (Metropolitan) - 1973+
1	Widowed	2	2013	1	1	White	Northern Plains	4	C34.3-Lower lobe, lung	2	Undifferentiated; anaplastic; Grade IV	1	Left - origin of primary	6	IIIB	5	T4	N0	M0	Regional	33	26	100	0	0	3	0	15	0	Alive or dead of other cause	Alive or dead due to cancer	14	Alive	Yes	None/Unknown	Detroit (Metropolitan) - 1973+
2	Divorced	2	2013	1	2	Black	Northern Plains	2	C34.1-Upper lobe, lung	1	Poorly differentiated; Grade III	1	Left - origin of primary	7	IV	5	T4	N2	M1	Distant	0	57	700	200	42	0	0	0	98	Alive or dead of other cause	Dead (attributable to causes other than this cancer dx)	0	Dead	No/Unknown	Refused	Detroit (Metropolitan) - 1973+
2	Single (never married)	1	2013	2	1	White	Northern Plains	1	C34.0-Main bronchus	1	Poorly differentiated; Grade III	1	Left - origin of primary	7	IV	5	T4	N2	M1	Distant	0	70	700	200	40	0	3	0	98	Dead (attributable to this cancer dx)	Alive or dead due to cancer	1	Dead	No/Unknown	None/Unknown	Detroit (Metropolitan) - 1973+
1	Married (including common law)	1	2014	1	1	White	Northern Plains	2	C34.1-Upper lobe, lung	3	Unknown	2	Right - origin of primary	2	IB	3	T2	N0	M0	Localized	33	35	220	0	0	3	0	7	0	Alive or dead of other cause	Alive or dead due to cancer	8	Alive	Yes	None/Unknown	Detroit (Metropolitan) - 1973+
3	Unknown	2	2014	2	1	White	Northern Plains	2	C34.1-Upper lobe, lung	3	Unknown	1	Left - origin of primary	7	IV	5	T4	N1	M1	Distant	0	50	100	100	51	0	0	0	98	Dead (attributable to this cancer dx)	Alive or dead due to cancer	0	Dead	No/Unknown	None/Unknown	Detroit (Metropolitan) - 1973+
1	Married (including common law)	1	2014	2	2	Black	Northern Plains	4	C34.3-Lower lobe, lung	3	Unknown	2	Right - origin of primary	7	IV	3	T2	N2	M1	Distant	0	32	100	200	40	0	3	0	98	Alive or dead of other cause	Alive or dead due to cancer	4	Alive	Yes	Beam radiation	Detroit (Metropolitan) - 1973+
1	Married (including common law)	1	2013	1	1	White	Northern Plains	6	C34.9-Lung, NOS	3	Unknown	1	Left - origin of primary	7	IV	6	TX	N2	M1	Distant	0	999	999	200	40	0	3	0	98	Dead (attributable to this cancer dx)	Alive or dead due to cancer	13	Dead	Yes	Beam radiation	Detroit (Metropolitan) - 1973+
2	Single (never married)	1	2014	1	2	Black	Northern Plains	2	C34.1-Upper lobe, lung	1	Poorly differentiated; Grade III	2	Right - origin of primary	2	IB	3	T2	N0	M0	Regional	33	45	430	0	0	3	0	28	0	Alive or dead of other cause	Alive or dead due to cancer	4	Alive	Yes	None/Unknown	Detroit (Metropolitan) - 1973+
2	Single (never married)	1	2013	1	2	Black	Northern Plains	4	C34.3-Lower lobe, lung	3	Unknown	1	Left - origin of primary	2	IB	3	T2	N0	M0	Localized	0	37	100	0	0	0	0	0	98	Alive or dead of other cause	Alive or dead due to cancer	20	Alive	No/Unknown	None/Unknown	Detroit (Metropolitan) - 1973+
2	Separated	1	2013	2	1	White	Northern Plains	2	C34.1-Upper lobe, lung	3	Unknown	2	Right - origin of primary	7	IV	2	T1	N0	M1	Distant	0	23	100	0	51	0	3	0	98	Alive or dead of other cause	Alive or dead due to cancer	15	Alive	Yes	Beam radiation	Detroit (Metropolitan) - 1973+
1	Married (including common law)	2	2014	2	1	White	Northern Plains	2	C34.1-Upper lobe, lung	3	Unknown	2	Right - origin of primary	6	IIIB	5	T4	N0	M0	Regional	0	110	700	0	0	0	0	0	98	Dead (attributable to this cancer dx)	Alive or dead due to cancer	5	Dead	Yes	Beam radiation	Detroit (Metropolitan) - 1973+
3	Unknown	2	2014	1	2	Black	Northern Plains	2	C34.1-Upper lobe, lung	3	Unknown	1	Left - origin of primary	7	IV	3	T2	N2	M1	Distant	0	87	100	200	40	0	0	0	98	Dead (attributable to this cancer dx)	Alive or dead due to cancer	0	Dead	No/Unknown	Beam radiation	Detroit (Metropolitan) - 1973+
1	Married (including common law)	2	2014	2	2	Black	Northern Plains	2	C34.1-Upper lobe, lung	2	Undifferentiated; anaplastic; Grade IV	1	Left - origin of primary	7	IV	4	T3	N2	M1	Distant	0	63	600	200	40	0	3	0	98	Alive or dead of other cause	Alive or dead due to cancer	7	Alive	Yes	Beam radiation	Detroit (Metropolitan) - 1973+
1	Widowed	2	2014	1	1	White	Northern Plains	3	C34.2-Middle lobe, lung	1	Poorly differentiated; Grade III	2	Right - origin of primary	1	IA	2	T1	N0	M0	Localized	33	20	100	0	0	3	0	7	0	Alive or dead of other cause	Alive or dead due to cancer	0	Alive	No/Unknown	None/Unknown	Detroit (Metropolitan) - 1973+
2	Single (never married)	1	2014	2	1	White	Northern Plains	2	C34.1-Upper lobe, lung	3	Unknown	1	Left - origin of primary	6	IIIB	5	T4	N3	M0	Distant	0	60	610	600	0	1	0	95	95	Alive or dead of other cause	Alive or dead due to cancer	1	Alive	Yes	Beam radiation	Detroit (Metropolitan) - 1973+
2	Single (never married)	1	2014	2	1	White	Northern Plains	2	C34.1-Upper lobe, lung	1	Poorly differentiated; Grade III	2	Right - origin of primary	6	IIIB	2	T1	N3	M0	Distant	0	24	100	600	0	0	0	95	95	Alive or dead of other cause	Alive or dead due to cancer	5	Alive	Yes	None/Unknown	Detroit (Metropolitan) - 1973+
2	Divorced	2	2014	1	1	White	Northern Plains	1	C34.0-Main bronchus	3	Unknown	1	Left - origin of primary	7	IV	5	T4	N2	M1	Distant	0	100	700	200	42	0	3	0	98	Alive or dead of other cause	Alive or dead due to cancer	0	Alive	No/Unknown	None/Unknown	Detroit (Metropolitan) - 1973+
2	Single (never married)	1	2014	1	2	Black	Northern Plains	2	C34.1-Upper lobe, lung	1	Poorly differentiated; Grade III	2	Right - origin of primary	7	IV	3	T2	N1	M1	Distant	33	22	400	100	16	3	0	8	2	Alive or dead of other cause	Alive or dead due to cancer	3	Alive	No/Unknown	None/Unknown	Detroit (Metropolitan) - 1973+
1	Married (including common law)	2	2004	1	3	Other (American Indian/AK Native, Asian/Pacific Islander)	Pacific Coast	6	C34.9-Lung, NOS	3	Unknown	2	Right - origin of primary	7	IV	5	T4	N3	M1	Distant	0	999	700	600	50	3	0	1	1	Dead (attributable to this cancer dx)	Alive or dead due to cancer	6	Dead	Yes	None/Unknown	Hawaii - 1973+
1	Married (including common law)	2	2004	2	3	Other (American Indian/AK Native, Asian/Pacific Islander)	Pacific Coast	4	C34.3-Lower lobe, lung	1	Poorly differentiated; Grade III	1	Left - origin of primary	5	IIIA	3	T2	N2	M0	Regional	22	45	100	200	0	3	0	5	2	Alive or dead of other cause	Alive or dead due to cancer	123	Alive	Yes	None/Unknown	Hawaii - 1973+
1	Married (including common law)	2	2004	2	3	Other (American Indian/AK Native, Asian/Pacific Islander)	Pacific Coast	2	C34.1-Upper lobe, lung	1	Poorly differentiated; Grade III	1	Left - origin of primary	6	IIIB	5	T4	N0	M0	Regional	22	32	650	0	0	0	0	0	98	Dead (attributable to this cancer dx)	Alive or dead due to cancer	10	Dead	Yes	None/Unknown	Hawaii - 1973+
1	Married (including common law)	2	2005	2	3	Other (American Indian/AK Native, Asian/Pacific Islander)	Pacific Coast	3	C34.2-Middle lobe, lung	3	Unknown	2	Right - origin of primary	4	IIB	4	T3	N0	M0	Regional	56	78	600	0	0	3	0	22	0	Dead (attributable to this cancer dx)	Alive or dead due to cancer	11	Dead	No/Unknown	None/Unknown	Hawaii - 1973+
1	Married (including common law)	2	2005	2	1	White	Pacific Coast	2	C34.1-Upper lobe, lung	3	Unknown	1	Left - origin of primary	7	IV	3	T2	N2	M1	Distant	0	32	300	200	40	0	3	0	98	Dead (attributable to this cancer dx)	Alive or dead due to cancer	7	Dead	Yes	Radioactive implants	Hawaii - 1973+
1	Married (including common law)	2	2005	1	3	Other (American Indian/AK Native, Asian/Pacific Islander)	Pacific Coast	2	C34.1-Upper lobe, lung	3	Unknown	1	Left - origin of primary	7	IV	4	T3	N2	M1	Distant	0	26	730	200	40	0	3	0	98	Dead (attributable to this cancer dx)	Alive or dead due to cancer	0	Dead	No/Unknown	None/Unknown	Hawaii - 1973+
1	Married (including common law)	1	2005	2	1	White	Pacific Coast	3	C34.2-Middle lobe, lung	1	Poorly differentiated; Grade III	2	Right - origin of primary	2	IB	3	T2	N0	M0	Regional	30	25	450	0	0	1	0	95	0	Alive or dead of other cause	Alive or dead due to cancer	118	Alive	Yes	None/Unknown	Hawaii - 1973+
1	Widowed	2	2005	1	3	Other (American Indian/AK Native, Asian/Pacific Islander)	Pacific Coast	2	C34.1-Upper lobe, lung	1	Poorly differentiated; Grade III	1	Left - origin of primary	7	IV	4	T3	N2	M1	Distant	0	999	500	200	40	0	0	0	98	Dead (attributable to this cancer dx)	Alive or dead due to cancer	1	Dead	No/Unknown	None/Unknown	Hawaii - 1973+
1	Widowed	2	2005	1	1	White	Pacific Coast	2	C34.1-Upper lobe, lung	1	Poorly differentiated; Grade III	1	Left - origin of primary	1	IA	2	T1	N0	M0	Localized	33	14	100	0	0	3	0	9	0	Alive or dead of other cause	Dead (attributable to causes other than this cancer dx)	12	Dead	No/Unknown	None/Unknown	Hawaii - 1973+
2	Single (never married)	2	2006	2	3	Other (American Indian/AK Native, Asian/Pacific Islander)	Pacific Coast	3	C34.2-Middle lobe, lung	3	Unknown	2	Right - origin of primary	7	IV	2	T1	N3	M1	Distant	0	15	300	600	50	0	3	0	98	Dead (attributable to this cancer dx)	Alive or dead due to cancer	17	Dead	No/Unknown	Beam radiation	Hawaii - 1973+
2	Divorced	1	2007	1	1	White	Pacific Coast	4	C34.3-Lower lobe, lung	3	Unknown	2	Right - origin of primary	7	IV	5	T4	N0	M1	Distant	0	30	720	0	40	0	3	0	98	Dead (attributable to this cancer dx)	Alive or dead due to cancer	0	Dead	No/Unknown	Beam radiation	Hawaii - 1973+
1	Married (including common law)	1	2007	2	3	Other (American Indian/AK Native, Asian/Pacific Islander)	Pacific Coast	2	C34.1-Upper lobe, lung	3	Unknown	2	Right - origin of primary	7	IV	2	T1	N3	M1	Distant	0	11	100	600	40	1	0	95	95	Dead (attributable to this cancer dx)	Alive or dead due to cancer	6	Dead	Yes	Beam radiation	Hawaii - 1973+
2	Single (never married)	2	2007	2	3	Other (American Indian/AK Native, Asian/Pacific Islander)	Pacific Coast	2	C34.1-Upper lobe, lung	3	Unknown	1	Left - origin of primary	7	IV	5	T4	N3	M1	Distant	0	79	710	600	40	0	0	0	98	Dead (attributable to this cancer dx)	Alive or dead due to cancer	6	Dead	Yes	Recommended, unknown if administered	Hawaii - 1973+
2	Single (never married)	1	2008	2	1	White	Pacific Coast	2	C34.1-Upper lobe, lung	3	Unknown	2	Right - origin of primary	7	IV	3	T2	N2	M1	Distant	0	999	450	200	40	1	0	95	95	Dead (attributable to this cancer dx)	Alive or dead due to cancer	6	Dead	No/Unknown	Beam radiation	Hawaii - 1973+
2	Single (never married)	2	2010	2	1	White	Pacific Coast	2	C34.1-Upper lobe, lung	1	Poorly differentiated; Grade III	2	Right - origin of primary	1	IA	2	T1	N0	M0	Localized	22	23	100	0	0	0	0	0	98	Dead (attributable to this cancer dx)	Alive or dead due to cancer	14	Dead	No/Unknown	None/Unknown	Hawaii - 1973+
1	Married (including common law)	2	2010	2	3	Other (American Indian/AK Native, Asian/Pacific Islander)	Pacific Coast	2	C34.1-Upper lobe, lung	3	Unknown	1	Left - origin of primary	7	IV	5	T4	N2	M1	Distant	0	999	400	200	42	0	1	0	98	Dead (attributable to this cancer dx)	Alive or dead due to cancer	1	Dead	No/Unknown	Beam radiation	Hawaii - 1973+
1	Married (including common law)	1	2010	1	3	Other (American Indian/AK Native, Asian/Pacific Islander)	Pacific Coast	2	C34.1-Upper lobe, lung	3	Unknown	2	Right - origin of primary	7	IV	5	T4	N2	M1	Distant	0	120	600	200	40	0	0	0	98	Dead (attributable to this cancer dx)	Alive or dead due to cancer	2	Dead	Yes	None/Unknown	Hawaii - 1973+
1	Married (including common law)	2	2010	2	3	Other (American Indian/AK Native, Asian/Pacific Islander)	Pacific Coast	2	C34.1-Upper lobe, lung	2	Undifferentiated; anaplastic; Grade IV	2	Right - origin of primary	1	IA	2	T1	N0	M0	Localized	33	28	100	0	0	3	0	10	0	Alive or dead of other cause	Alive or dead due to cancer	50	Alive	No/Unknown	None/Unknown	Hawaii - 1973+
1	Married (including common law)	2	2011	2	1	White	Pacific Coast	2	C34.1-Upper lobe, lung	2	Undifferentiated; anaplastic; Grade IV	2	Right - origin of primary	2	IB	3	T2	N0	M0	Regional	0	86	410	0	0	0	0	0	98	Dead (attributable to this cancer dx)	Alive or dead due to cancer	20	Dead	Yes	Beam radiation	Hawaii - 1973+
1	Widowed	2	2011	1	1	White	Pacific Coast	2	C34.1-Upper lobe, lung	1	Poorly differentiated; Grade III	2	Right - origin of primary	1	IA	2	T1	N0	M0	Localized	33	26	100	0	0	3	0	5	0	Alive or dead of other cause	Alive or dead due to cancer	38	Alive	No/Unknown	None/Unknown	Hawaii - 1973+
1	Married (including common law)	2	2012	2	3	Other (American Indian/AK Native, Asian/Pacific Islander)	Pacific Coast	2	C34.1-Upper lobe, lung	3	Unknown	1	Left - origin of primary	7	IV	2	T1	N2	M1	Distant	0	14	100	200	40	0	0	0	98	Alive or dead of other cause	Alive or dead due to cancer	31	Alive	Yes	Beam radiation	Hawaii - 1973+
1	Widowed	2	2011	1	3	Other (American Indian/AK Native, Asian/Pacific Islander)	Pacific Coast	6	C34.9-Lung, NOS	1	Poorly differentiated; Grade III	3	Paired site, but no information concerning laterality	6	IIIB	5	T4	N2	M0	Regional	0	999	700	200	0	0	0	95	0	Dead (attributable to this cancer dx)	Alive or dead due to cancer	18	Dead	Yes	Beam radiation	Hawaii - 1973+
1	Married (including common law)	1	2011	1	3	Other (American Indian/AK Native, Asian/Pacific Islander)	Pacific Coast	2	C34.1-Upper lobe, lung	2	Undifferentiated; anaplastic; Grade IV	1	Left - origin of primary	7	IV	2	T1	N2	M1	Distant	21	7	110	200	40	3	0	1	1	Dead (attributable to this cancer dx)	Alive or dead due to cancer	11	Dead	Yes	Beam radiation	Hawaii - 1973+
1	Married (including common law)	2	2011	1	3	Other (American Indian/AK Native, Asian/Pacific Islander)	Pacific Coast	2	C34.1-Upper lobe, lung	3	Unknown	2	Right - origin of primary	7	IV	6	TX	N2	M1	Distant	0	999	999	200	40	0	0	99	99	Dead (attributable to this cancer dx)	Alive or dead due to cancer	0	Dead	No/Unknown	None/Unknown	Hawaii - 1973+
1	Married (including common law)	2	2012	2	3	Other (American Indian/AK Native, Asian/Pacific Islander)	Pacific Coast	4	C34.3-Lower lobe, lung	1	Poorly differentiated; Grade III	1	Left - origin of primary	7	IV	5	T4	N3	M1	Distant	0	70	570	600	40	0	0	0	98	Dead (attributable to this cancer dx)	Alive or dead due to cancer	9	Dead	Yes	None/Unknown	Hawaii - 1973+
1	Married (including common law)	2	2012	2	3	Other (American Indian/AK Native, Asian/Pacific Islander)	Pacific Coast	2	C34.1-Upper lobe, lung	1	Poorly differentiated; Grade III	1	Left - origin of primary	3	IIA	2	T1	N1	M0	Regional	33	13	100	100	0	3	0	6	1	Alive or dead of other cause	Alive or dead due to cancer	25	Alive	Yes	None/Unknown	Hawaii - 1973+
2	Divorced	1	2012	2	3	Other (American Indian/AK Native, Asian/Pacific Islander)	Pacific Coast	6	C34.9-Lung, NOS	3	Unknown	2	Right - origin of primary	7	IV	5	T4	N2	M1	Distant	0	999	300	200	40	0	3	0	98	Dead (attributable to this cancer dx)	Alive or dead due to cancer	12	Dead	Yes	Beam radiation	Hawaii - 1973+
1	Married (including common law)	1	2013	2	1	White	Pacific Coast	2	C34.1-Upper lobe, lung	3	Unknown	1	Left - origin of primary	6	IIIB	3	T2	N3	M0	Distant	0	59	100	600	0	0	0	0	98	Dead (attributable to this cancer dx)	Alive or dead due to cancer	10	Dead	Yes	Beam radiation	Hawaii - 1973+
1	Widowed	2	2013	2	3	Other (American Indian/AK Native, Asian/Pacific Islander)	Pacific Coast	2	C34.1-Upper lobe, lung	3	Unknown	2	Right - origin of primary	7	IV	2	T1	NX	M1	Distant	0	23	100	999	40	0	0	0	98	Alive or dead of other cause	Dead (attributable to causes other than this cancer dx)	1	Dead	No/Unknown	Beam radiation	Hawaii - 1973+
2	Single (never married)	1	2013	2	3	Other (American Indian/AK Native, Asian/Pacific Islander)	Pacific Coast	2	C34.1-Upper lobe, lung	1	Poorly differentiated; Grade III	1	Left - origin of primary	4	IIB	4	T3	N0	M0	Regional	30	999	570	0	0	9	9	99	99	Alive or dead of other cause	Alive or dead due to cancer	12	Alive	Yes	Beam radiation	Hawaii - 1973+
3	Unknown	2	2013	2	1	White	Pacific Coast	6	C34.9-Lung, NOS	1	Poorly differentiated; Grade III	3	Paired site, but no information concerning laterality	7	IV	6	TX	N1	M1	Distant	99	999	999	500	40	0	0	0	98	Dead (attributable to this cancer dx)	Alive or dead due to cancer	1	Dead	No/Unknown	None/Unknown	Hawaii - 1973+
1	Married (including common law)	2	2013	2	3	Other (American Indian/AK Native, Asian/Pacific Islander)	Pacific Coast	6	C34.9-Lung, NOS	3	Unknown	1	Left - origin of primary	7	IV	5	T4	N2	M1	Distant	0	999	600	200	52	0	0	0	98	Dead (attributable to this cancer dx)	Alive or dead due to cancer	13	Dead	Yes	None/Unknown	Hawaii - 1973+
1	Widowed	1	2013	1	3	Other (American Indian/AK Native, Asian/Pacific Islander)	Pacific Coast	2	C34.1-Upper lobe, lung	1	Poorly differentiated; Grade III	2	Right - origin of primary	2	IB	3	T2	N0	M0	Localized	33	62	200	0	0	3	0	16	0	Alive or dead of other cause	Alive or dead due to cancer	14	Alive	No/Unknown	None/Unknown	Hawaii - 1973+
2	Divorced	2	2014	1	3	Other (American Indian/AK Native, Asian/Pacific Islander)	Pacific Coast	2	C34.1-Upper lobe, lung	3	Unknown	2	Right - origin of primary	7	IV	3	T2	N2	M1	Distant	0	67	100	200	0	0	0	0	98	Dead (attributable to this cancer dx)	Alive or dead due to cancer	10	Dead	Yes	Beam radiation	Hawaii - 1973+
2	Single (never married)	1	2014	1	3	Other (American Indian/AK Native, Asian/Pacific Islander)	Pacific Coast	6	C34.9-Lung, NOS	3	Unknown	2	Right - origin of primary	6	IIIB	5	T4	N3	M0	Distant	0	999	700	600	15	1	1	95	95	Dead (attributable to this cancer dx)	Alive or dead due to cancer	4	Dead	Yes	None/Unknown	Hawaii - 1973+
3	Unknown	2	2014	2	3	Other (American Indian/AK Native, Asian/Pacific Islander)	Pacific Coast	6	C34.9-Lung, NOS	3	Unknown	3	Paired site, but no information concerning laterality	7	IV	6	TX	NX	M1	Distant	0	999	999	999	40	9	3	99	99	Alive or dead of other cause	Alive or dead due to cancer	1	Alive	No/Unknown	None/Unknown	Hawaii - 1973+
1	Married (including common law)	2	2014	1	1	White	Pacific Coast	4	C34.3-Lower lobe, lung	3	Unknown	2	Right - origin of primary	1	IA	2	T1	N0	M0	Localized	33	23	100	0	0	3	0	5	0	Alive or dead of other cause	Alive or dead due to cancer	3	Alive	No/Unknown	None/Unknown	Hawaii - 1973+
1	Married (including common law)	1	2004	2	1	White	Northern Plains	2	C34.1-Upper lobe, lung	3	Unknown	2	Right - origin of primary	4	IIB	3	T2	N1	M0	Regional	30	49	100	100	0	Blank(s)	Blank(s)	2	1	Dead (attributable to this cancer dx)	Alive or dead due to cancer	20	Dead	Yes	None/Unknown	Iowa - 1973+
1	Married (including common law)	1	2004	2	1	White	Northern Plains	2	C34.1-Upper lobe, lung	1	Poorly differentiated; Grade III	2	Right - origin of primary	5	IIIA	4	T3	N1	M0	Regional	33	40	600	100	0	Blank(s)	Blank(s)	97	1	Dead (attributable to this cancer dx)	Alive or dead due to cancer	16	Dead	Yes	Radiation, NOS method or source not specified	Iowa - 1973+
1	Married (including common law)	2	2004	2	1	White	Northern Plains	2	C34.1-Upper lobe, lung	1	Poorly differentiated; Grade III	2	Right - origin of primary	1	IA	2	T1	N0	M0	Localized	21	27	100	0	0	Blank(s)	Blank(s)	1	0	Alive or dead of other cause	Dead (attributable to causes other than this cancer dx)	46	Dead	No/Unknown	None/Unknown	Iowa - 1973+
1	Widowed	2	2004	1	1	White	Northern Plains	6	C34.9-Lung, NOS	3	Unknown	1	Left - origin of primary	7	IV	5	T4	N2	M1	Distant	0	999	700	200	50	Blank(s)	Blank(s)	0	98	Dead (attributable to this cancer dx)	Alive or dead due to cancer	11	Dead	Yes	Beam radiation	Iowa - 1973+
1	Widowed	2	2004	2	1	White	Northern Plains	2	C34.1-Upper lobe, lung	3	Unknown	1	Left - origin of primary	2	IB	3	T2	N0	M0	Regional	21	25	450	0	0	Blank(s)	Blank(s)	0	98	Dead (attributable to this cancer dx)	Alive or dead due to cancer	0	Dead	No/Unknown	None/Unknown	Iowa - 1973+
1	Widowed	2	2004	1	1	White	Northern Plains	4	C34.3-Lower lobe, lung	2	Undifferentiated; anaplastic; Grade IV	1	Left - origin of primary	3	IIA	2	T1	N1	M0	Regional	30	20	100	800	0	Blank(s)	Blank(s)	6	3	Dead (attributable to this cancer dx)	Alive or dead due to cancer	19	Dead	No/Unknown	None/Unknown	Iowa - 1973+
1	Widowed	2	2004	1	1	White	Northern Plains	6	C34.9-Lung, NOS	3	Unknown		Only one side - side unspecified	7	IV	5	T4	N3	M1	Distant	0	999	720	600	40	Blank(s)	Blank(s)	95	95	Dead (attributable to this cancer dx)	Alive or dead due to cancer	1	Dead	No/Unknown	None/Unknown	Iowa - 1973+
1	Married (including common law)	1	2005	2	1	White	Northern Plains	4	C34.3-Lower lobe, lung	3	Unknown	2	Right - origin of primary	5	IIIA	3	T2	N2	M0	Regional	33	50	100	200	0	Blank(s)	Blank(s)	3	2	Dead (attributable to this cancer dx)	Alive or dead due to cancer	28	Dead	No/Unknown	None/Unknown	Iowa - 1973+
1	Widowed	2	2005	1	1	White	Northern Plains	2	C34.1-Upper lobe, lung	3	Unknown	2	Right - origin of primary	7	IV	3	T2	N2	M1	Distant	0	40	450	200	40	Blank(s)	Blank(s)	0	98	Dead (attributable to this cancer dx)	Alive or dead due to cancer	5	Dead	Yes	None/Unknown	Iowa - 1973+
2	Divorced	1	2006	2	1	White	Northern Plains	6	C34.9-Lung, NOS	3	Unknown	3	Paired site, but no information concerning laterality	7	IV	5	T4	N3	M1	Distant	0	130	700	600	30	Blank(s)	Blank(s)	0	98	Dead (attributable to this cancer dx)	Alive or dead due to cancer	9	Dead	Yes	Beam radiation	Iowa - 1973+
2	Divorced	2	2006	1	1	White	Northern Plains	2	C34.1-Upper lobe, lung	1	Poorly differentiated; Grade III	1	Left - origin of primary	6	IIIB	5	T4	N0	M0	Regional	0	120	700	0	0	Blank(s)	Blank(s)	0	98	Dead (attributable to this cancer dx)	Alive or dead due to cancer	12	Dead	Yes	Beam radiation	Iowa - 1973+
1	Widowed	2	2007	1	1	White	Northern Plains	2	C34.1-Upper lobe, lung	3	Unknown	2	Right - origin of primary	7	IV	5	T4	N2	M1	Distant	0	25	720	200	40	Blank(s)	Blank(s)	0	98	Dead (attributable to this cancer dx)	Alive or dead due to cancer	0	Dead	No/Unknown	None/Unknown	Iowa - 1973+
1	Married (including common law)	1	2007	2	1	White	Northern Plains	2	C34.1-Upper lobe, lung	3	Unknown	1	Left - origin of primary	7	IV	3	T2	N2	M1	Distant	0	40	300	200	40	Blank(s)	Blank(s)	0	98	Dead (attributable to this cancer dx)	Alive or dead due to cancer	4	Dead	Yes	Beam radiation	Iowa - 1973+
1	Married (including common law)	2	2007	2	1	White	Northern Plains	2	C34.1-Upper lobe, lung	3	Unknown	2	Right - origin of primary	7	IV	6	TX	N2	M1	Distant	0	999	100	200	40	0	0	0	98	Dead (attributable to this cancer dx)	Alive or dead due to cancer	10	Dead	Yes	Beam radiation	Iowa - 1973+
1	Married (including common law)	2	2007	1	1	White	Northern Plains	1	C34.0-Main bronchus	1	Poorly differentiated; Grade III	1	Left - origin of primary	7	IV	5	T4	N2	M1	Distant	0	58	650	200	40	1	1	0	98	Dead (attributable to this cancer dx)	Alive or dead due to cancer	14	Dead	Yes	Beam radiation	Iowa - 1973+
1	Married (including common law)	1	2007	2	1	White	Northern Plains	2	C34.1-Upper lobe, lung	3	Unknown	1	Left - origin of primary	7	IV	2	T1	N0	M1	Distant	0	19	100	0	40	0	0	0	98	Dead (attributable to this cancer dx)	Alive or dead due to cancer	19	Dead	Yes	Beam radiation	Iowa - 1973+
2	Single (never married)	1	2007	2	1	White	Northern Plains	4	C34.3-Lower lobe, lung	3	Unknown	2	Right - origin of primary	5	IIIA	6	TX	N2	M0	Regional	0	999	300	200	0	Blank(s)	Blank(s)	2	2	Alive or dead of other cause	Alive or dead due to cancer	94	Alive	No/Unknown	None/Unknown	Iowa - 1973+
1	Widowed	2	2007	1	1	White	Northern Plains	6	C34.9-Lung, NOS	2	Undifferentiated; anaplastic; Grade IV	2	Right - origin of primary	7	IV	5	T4	N0	M1	Distant	0	90	700	0	35	0	0	0	98	Dead (attributable to this cancer dx)	Alive or dead due to cancer	2	Dead	No/Unknown	Beam radiation	Iowa - 1973+
1	Married (including common law)	2	2007	1	1	White	Northern Plains	2	C34.1-Upper lobe, lung	3	Unknown	2	Right - origin of primary	7	IV	3	T2	N2	M1	Distant	33	30	200	200	40	3	3	4	1	Dead (attributable to this cancer dx)	Alive or dead due to cancer	3	Dead	No/Unknown	Beam radiation	Iowa - 1973+
1	Married (including common law)	2	2008	2	1	White	Northern Plains	2	C34.1-Upper lobe, lung	1	Poorly differentiated; Grade III	2	Right - origin of primary	7	IV	6	TX	NX	M1	Distant	0	999	999	999	30	0	3	0	98	Alive or dead of other cause	Dead (attributable to causes other than this cancer dx)	24	Dead	Yes	None/Unknown	Iowa - 1973+
1	Married (including common law)	2	2008	2	1	White	Northern Plains	1	C34.0-Main bronchus	3	Unknown	1	Left - origin of primary	5	IIIA	6	TX	N2	M0	Regional	0	999	999	200	0	1	0	95	95	Dead (attributable to this cancer dx)	Alive or dead due to cancer	0	Dead	No/Unknown	None/Unknown	Iowa - 1973+
1	Widowed	2	2008	1	1	White	Northern Plains	2	C34.1-Upper lobe, lung	1	Poorly differentiated; Grade III	1	Left - origin of primary	7	IV	2	T1	N0	M1	Distant	0	20	300	0	40	0	0	0	98	Dead (attributable to this cancer dx)	Alive or dead due to cancer	2	Dead	No/Unknown	None/Unknown	Iowa - 1973+
1	Married (including common law)	2	2008	2	2	Black	Northern Plains	2	C34.1-Upper lobe, lung	3	Unknown	2	Right - origin of primary	7	IV	5	T4	N2	M1	Distant	0	90	650	200	40	1	0	95	95	Dead (attributable to this cancer dx)	Alive or dead due to cancer	9	Dead	Yes	Beam radiation	Iowa - 1973+
1	Married (including common law)	1	2009	2	1	White	Northern Plains	2	C34.1-Upper lobe, lung	3	Unknown	2	Right - origin of primary	1	IA	2	T1	N0	M0	Localized	33	23	100	0	0	3	0	10	0	Alive or dead of other cause	Alive or dead due to cancer	71	Alive	No/Unknown	None/Unknown	Iowa - 1973+
1	Married (including common law)	1	2009	2	1	White	Northern Plains	2	C34.1-Upper lobe, lung	3	Unknown	2	Right - origin of primary	7	IV	5	T4	N3	M1	Distant	0	35	650	600	40	0	3	0	98	Dead (attributable to this cancer dx)	Alive or dead due to cancer	9	Dead	Yes	Beam radiation	Iowa - 1973+
1	Married (including common law)	1	2009	2	1	White	Northern Plains	2	C34.1-Upper lobe, lung	1	Poorly differentiated; Grade III	1	Left - origin of primary	7	IV	5	T4	N3	M1	Distant	0	70	790	600	30	0	0	0	98	Dead (attributable to this cancer dx)	Alive or dead due to cancer	15	Dead	Yes	Beam radiation	Iowa - 1973+
1	Married (including common law)	1	2009	2	1	White	Northern Plains	2	C34.1-Upper lobe, lung	3	Unknown	1	Left - origin of primary	7	IV	5	T4	N3	M1	Distant	22	45	700	600	40	3	0	98	1	Dead (attributable to this cancer dx)	Alive or dead due to cancer	9	Dead	Yes	None/Unknown	Iowa - 1973+
2	Single (never married)	2	2010	1	1	White	Northern Plains	2	C34.1-Upper lobe, lung	3	Unknown	2	Right - origin of primary	7	IV	5	T4	N2	M1	Distant	0	5	100	200	23	3	0	9	3	Dead (attributable to this cancer dx)	Alive or dead due to cancer	9	Dead	Yes	None/Unknown	Iowa - 1973+
1	Married (including common law)	2	2010	2	2	Black	Northern Plains	2	C34.1-Upper lobe, lung	3	Unknown	1	Left - origin of primary	7	IV	3	T2	N2	M1	Distant	0	32	300	200	40	0	3	0	98	Dead (attributable to this cancer dx)	Alive or dead due to cancer	1	Dead	No/Unknown	None/Unknown	Iowa - 1973+
1	Married (including common law)	2	2010	2	1	White	Northern Plains	2	C34.1-Upper lobe, lung	3	Unknown	1	Left - origin of primary	7	IV	3	T2	N3	M1	Distant	0	999	400	600	40	3	0	98	97	Dead (attributable to this cancer dx)	Alive or dead due to cancer	0	Dead	Yes	None/Unknown	Iowa - 1973+
1	Married (including common law)	2	2010	2	1	White	Northern Plains	2	C34.1-Upper lobe, lung	1	Poorly differentiated; Grade III	1	Left - origin of primary	5	IIIA	3	T2	N2	M0	Regional	56	15	400	200	0	3	0	17	1	Alive or dead of other cause	Dead (attributable to causes other than this cancer dx)	48	Dead	Yes	Beam radiation	Iowa - 1973+
1	Married (including common law)	1	2010	1	1	White	Northern Plains	2	C34.1-Upper lobe, lung	3	Unknown	2	Right - origin of primary	7	IV	2	T1	N2	M1	Distant	90	13	100	200	40	1	1	1	1	Dead (attributable to this cancer dx)	Alive or dead due to cancer	9	Dead	Yes	Beam radiation	Iowa - 1973+
2	Divorced	2	2010	1	1	White	Northern Plains	2	C34.1-Upper lobe, lung	3	Unknown	1	Left - origin of primary	2	IB	3	T2	N0	M0	Localized	0	42	100	0	0	3	0	3	0	Alive or dead of other cause	Alive or dead due to cancer	57	Alive	No/Unknown	Beam radiation	Iowa - 1973+
1	Married (including common law)	1	2010	1	1	White	Northern Plains	2	C34.1-Upper lobe, lung	2	Undifferentiated; anaplastic; Grade IV	1	Left - origin of primary	5	IIIA	3	T2	N2	M0	Regional	0	999	400	200	0	0	0	0	98	Dead (attributable to this cancer dx)	Alive or dead due to cancer	8	Dead	Yes	Beam radiation	Iowa - 1973+
1	Married (including common law)	1	2010	1	1	White	Northern Plains	6	C34.9-Lung, NOS	2	Undifferentiated; anaplastic; Grade IV	2	Right - origin of primary	7	IV	5	T4	N2	M1	Distant	0	999	700	200	43	0	0	0	98	Dead (attributable to this cancer dx)	Alive or dead due to cancer	2	Dead	Yes	Beam radiation	Iowa - 1973+
1	Married (including common law)	2	2010	1	1	White	Northern Plains	2	C34.1-Upper lobe, lung	3	Unknown	1	Left - origin of primary	7	IV	5	T4	N1	M1	Distant	0	57	700	100	40	0	3	0	98	Dead (attributable to this cancer dx)	Alive or dead due to cancer	1	Dead	No/Unknown	None/Unknown	Iowa - 1973+
1	Widowed	1	2010	1	1	White	Northern Plains	6	C34.9-Lung, NOS	3	Unknown	3	Bilateral, single primary	7	IV	5	T4	N1	M1	Distant	0	15	999	500	40	0	0	0	98	Dead (attributable to this cancer dx)	Alive or dead due to cancer	4	Dead	No/Unknown	None/Unknown	Iowa - 1973+
1	Married (including common law)	1	2010	1	1	White	Northern Plains	2	C34.1-Upper lobe, lung	3	Unknown	2	Right - origin of primary	7	IV	5	T4	N2	M1	Distant	0	999	750	200	42	0	0	0	98	Dead (attributable to this cancer dx)	Alive or dead due to cancer	0	Dead	No/Unknown	None/Unknown	Iowa - 1973+
2	Divorced	2	2011	1	1	White	Northern Plains	6	C34.9-Lung, NOS	3	Unknown	1	Left - origin of primary	7	IV	5	T4	N0	M1	Distant	0	39	300	0	40	0	3	0	98	Dead (attributable to this cancer dx)	Alive or dead due to cancer	1	Dead	No/Unknown	Beam radiation	Iowa - 1973+
2	Divorced	2	2010	2	1	White	Northern Plains	2	C34.1-Upper lobe, lung	3	Unknown	2	Right - origin of primary	5	IIIA	1	T0	N2	M0	Regional	0	0	950	200	0	3	0	98	97	Dead (attributable to this cancer dx)	Alive or dead due to cancer	33	Dead	Yes	Beam radiation	Iowa - 1973+
2	Divorced	1	2011	2	1	White	Northern Plains	2	C34.1-Upper lobe, lung	2	Undifferentiated; anaplastic; Grade IV	2	Right - origin of primary	7	IV	5	T4	NX	M1	Distant	0	85	700	999	42	0	0	0	98	Dead (attributable to this cancer dx)	Alive or dead due to cancer	7	Dead	Yes	Beam radiation	Iowa - 1973+
2	Single (never married)	2	2011	2	1	White	Northern Plains	2	C34.1-Upper lobe, lung	3	Unknown	1	Left - origin of primary	5	IIIA	6	TX	N2	M0	Regional	0	999	300	200	0	1	0	3	1	Dead (attributable to this cancer dx)	Alive or dead due to cancer	1	Dead	No/Unknown	None/Unknown	Iowa - 1973+
1	Married (including common law)	2	2011	2	1	White	Northern Plains	2	C34.1-Upper lobe, lung	3	Unknown	1	Left - origin of primary	5	IIIA	2	T1	N2	M0	Regional	33	24	100	200	0	0	0	10	3	Alive or dead of other cause	Dead (attributable to causes other than this cancer dx)	8	Dead	No/Unknown	None/Unknown	Iowa - 1973+
1	Married (including common law)	1	2011	2	1	White	Northern Plains	1	C34.0-Main bronchus	3	Unknown	1	Left - origin of primary	7	IV	5	T4	N3	M1	Distant	0	36	700	600	52	0	0	0	98	Dead (attributable to this cancer dx)	Alive or dead due to cancer	3	Dead	Yes	None/Unknown	Iowa - 1973+
2	Divorced	2	2011	2	1	White	Northern Plains	2	C34.1-Upper lobe, lung	2	Undifferentiated; anaplastic; Grade IV	2	Right - origin of primary	1	IA	2	T1	N0	M0	Localized	0	27	100	0	0	1	0	0	98	Dead (attributable to this cancer dx)	Alive or dead due to cancer	35	Dead	Yes	Beam radiation	Iowa - 1973+
1	Married (including common law)	2	2011	1	1	White	Northern Plains	2	C34.1-Upper lobe, lung	3	Unknown	1	Left - origin of primary	1	IA	2	T1	N0	M0	Localized	21	13	100	0	0	3	0	4	0	Alive or dead of other cause	Alive or dead due to cancer	38	Alive	No/Unknown	None/Unknown	Iowa - 1973+
1	Widowed	1	2011	1	1	White	Northern Plains	4	C34.3-Lower lobe, lung	3	Unknown	1	Left - origin of primary	6	IIIB	5	T4	N2	M0	Distant	0	999	400	200	15	0	3	0	98	Dead (attributable to this cancer dx)	Alive or dead due to cancer	0	Dead	No/Unknown	None/Unknown	Iowa - 1973+
2	Divorced	1	2011	1	1	White	Northern Plains	2	C34.1-Upper lobe, lung	1	Poorly differentiated; Grade III	2	Right - origin of primary	1	IA	2	T1	N0	M0	Localized	33	12	100	0	0	3	0	4	0	Alive or dead of other cause	Alive or dead due to cancer	45	Alive	No/Unknown	None/Unknown	Iowa - 1973+
1	Married (including common law)	1	2012	2	1	White	Northern Plains	1	C34.0-Main bronchus	3	Unknown	1	Left - origin of primary	7	IV	6	TX	N2	M1	Distant	0	999	300	200	40	1	0	1	1	Alive or dead of other cause	Alive or dead due to cancer	34	Alive	Yes	Beam radiation	Iowa - 1973+
2	Single (never married)	2	2012	2	1	White	Northern Plains	2	C34.1-Upper lobe, lung	3	Unknown	2	Right - origin of primary	7	IV	5	T4	N2	M1	Distant	0	23	100	200	40	1	3	0	98	Dead (attributable to this cancer dx)	Alive or dead due to cancer	8	Dead	Yes	None/Unknown	Iowa - 1973+
1	Married (including common law)	2	2012	1	1	White	Northern Plains	2	C34.1-Upper lobe, lung	1	Poorly differentiated; Grade III	1	Left - origin of primary	7	IV	3	T2	N0	M1	Distant	0	40	100	0	40	0	3	0	98	Dead (attributable to this cancer dx)	Alive or dead due to cancer	2	Dead	Yes	Beam radiation	Iowa - 1973+
2	Single (never married)	2	2012	1	1	White	Northern Plains	1	C34.0-Main bronchus	3	Unknown	1	Left - origin of primary	7	IV	5	T4	N0	M1	Distant	0	32	700	0	41	0	0	0	98	Dead (attributable to this cancer dx)	Alive or dead due to cancer	5	Dead	No/Unknown	None/Unknown	Iowa - 1973+
1	Married (including common law)	1	2012	1	1	White	Northern Plains	3	C34.2-Middle lobe, lung	1	Poorly differentiated; Grade III	2	Right - origin of primary	7	IV	5	T4	N3	M1	Distant	0	87	400	600	17	0	0	0	98	Dead (attributable to this cancer dx)	Alive or dead due to cancer	3	Dead	Yes	Beam radiation	Iowa - 1973+
1	Married (including common law)	1	2012	1	1	White	Northern Plains	2	C34.1-Upper lobe, lung	1	Poorly differentiated; Grade III	2	Right - origin of primary	5	IIIA	6	TX	N2	M0	Regional	0	999	300	200	0	0	0	0	98	Dead (attributable to this cancer dx)	Alive or dead due to cancer	17	Dead	Yes	None/Unknown	Iowa - 1973+
1	Married (including common law)	1	2012	2	1	White	Northern Plains	6	C34.9-Lung, NOS	3	Unknown	3	Paired site, but no information concerning laterality	7	IV	1	T0	N2	M1	Distant	0	0	950	200	40	0	3	0	98	Alive or dead of other cause	Dead (attributable to causes other than this cancer dx)	19	Dead	Yes	Beam radiation	Iowa - 1973+
2	Divorced	1	2013	1	1	White	Northern Plains	4	C34.3-Lower lobe, lung	3	Unknown	2	Right - origin of primary	7	IV	3	T2	N2	M1	Distant	0	63	100	200	51	0	3	0	98	Alive or dead of other cause	Alive or dead due to cancer	22	Alive	Yes	Beam radiation	Iowa - 1973+
1	Married (including common law)	1	2012	1	1	White	Northern Plains	2	C34.1-Upper lobe, lung	1	Poorly differentiated; Grade III	1	Left - origin of primary	7	IV	5	T4	N2	M1	Distant	0	27	100	200	42	0	0	0	98	Dead (attributable to this cancer dx)	Alive or dead due to cancer	2	Dead	No/Unknown	Beam radiation	Iowa - 1973+
1	Married (including common law)	1	2013	2	1	White	Northern Plains	2	C34.1-Upper lobe, lung	3	Unknown	2	Right - origin of primary	7	IV	3	T2	N1	M1	Distant	0	37	400	100	40	0	0	0	98	Dead (attributable to this cancer dx)	Alive or dead due to cancer	2	Dead	No/Unknown	None/Unknown	Iowa - 1973+
2	Single (never married)	1	2013	2	1	White	Northern Plains	4	C34.3-Lower lobe, lung	3	Unknown	1	Left - origin of primary	7	IV	3	T2	N3	M1	Distant	0	999	400	600	40	0	0	0	98	Dead (attributable to this cancer dx)	Alive or dead due to cancer	1	Dead	Yes	Beam radiation	Iowa - 1973+
2	Divorced	1	2013	1	1	White	Northern Plains	2	C34.1-Upper lobe, lung	3	Unknown	2	Right - origin of primary	7	IV	5	T4	N2	M1	Distant	0	17	400	200	42	0	3	0	98	Dead (attributable to this cancer dx)	Alive or dead due to cancer	1	Dead	Yes	None/Unknown	Iowa - 1973+
1	Married (including common law)	2	2012	2	1	White	Northern Plains	4	C34.3-Lower lobe, lung	2	Undifferentiated; anaplastic; Grade IV	2	Right - origin of primary	7	IV	3	T2	N1	M1	Distant	0	53	100	100	40	0	0	0	98	Alive or dead of other cause	Dead (attributable to causes other than this cancer dx)	11	Dead	No/Unknown	None/Unknown	Iowa - 1973+
2	Divorced	2	2013	2	1	White	Northern Plains	6	C34.9-Lung, NOS	2	Undifferentiated; anaplastic; Grade IV	1	Left - origin of primary	7	IV	5	T4	N0	M1	Distant	21	22	430	0	25	0	0	0	98	Dead (attributable to this cancer dx)	Alive or dead due to cancer	18	Dead	Yes	None/Unknown	Iowa - 1973+
1	Married (including common law)	2	2013	2	1	White	Northern Plains	2	C34.1-Upper lobe, lung	1	Poorly differentiated; Grade III	1	Left - origin of primary	6	IIIB	5	T4	N1	M0	Regional	33	22	430	100	0	3	0	8	1	Dead (attributable to this cancer dx)	Alive or dead due to cancer	12	Dead	Yes	None/Unknown	Iowa - 1973+
1	Married (including common law)	1	2013	2	1	White	Northern Plains	2	C34.1-Upper lobe, lung	2	Undifferentiated; anaplastic; Grade IV	2	Right - origin of primary	1	IA	2	T1	N0	M0	Localized	33	25	100	0	0	3	0	12	0	Alive or dead of other cause	Alive or dead due to cancer	16	Alive	No/Unknown	None/Unknown	Iowa - 1973+
1	Married (including common law)	2	2012	1	1	White	Northern Plains	2	C34.1-Upper lobe, lung	2	Undifferentiated; anaplastic; Grade IV	2	Right - origin of primary	7	IV	5	T4	N2	M1	Distant	0	999	600	200	40	0	0	0	98	Dead (attributable to this cancer dx)	Alive or dead due to cancer	9	Dead	Yes	None/Unknown	Iowa - 1973+
2	Single (never married)	1	2013	1	1	White	Northern Plains	2	C34.1-Upper lobe, lung	3	Unknown	2	Right - origin of primary	7	IV	5	T4	N3	M1	Distant	0	32	600	600	40	0	0	95	95	Alive or dead of other cause	Alive or dead due to cancer	15	Alive	Yes	Beam radiation	Iowa - 1973+
1	Married (including common law)	1	2013	2	1	White	Northern Plains	6	C34.9-Lung, NOS	3	Unknown	2	Right - origin of primary	7	IV	5	T4	N0	M1	Distant	0	55	100	0	42	0	3	0	98	Dead (attributable to this cancer dx)	Alive or dead due to cancer	1	Dead	No/Unknown	Beam radiation	Iowa - 1973+
2	Single (never married)	2	2013	2	1	White	Northern Plains	4	C34.3-Lower lobe, lung	2	Undifferentiated; anaplastic; Grade IV	1	Left - origin of primary	6	IIIB	5	T4	N2	M0	Distant	0	100	100	200	20	0	0	0	98	Dead (attributable to this cancer dx)	Alive or dead due to cancer	5	Dead	Yes	None/Unknown	Iowa - 1973+
2	Divorced	2	2013	2	1	White	Northern Plains	4	C34.3-Lower lobe, lung	3	Unknown	1	Left - origin of primary	7	IV	3	T2	N1	M1	Distant	0	60	300	100	43	0	0	0	98	Dead (attributable to this cancer dx)	Alive or dead due to cancer	3	Dead	No/Unknown	None/Unknown	Iowa - 1973+
2	Divorced	1	2013	1	1	White	Northern Plains	4	C34.3-Lower lobe, lung	3	Unknown	1	Left - origin of primary	7	IV	5	T4	N2	M1	Distant	0	38	100	200	40	0	1	0	98	Dead (attributable to this cancer dx)	Alive or dead due to cancer	9	Dead	Yes	Beam radiation	Iowa - 1973+
2	Divorced	1	2013	2	1	White	Northern Plains	2	C34.1-Upper lobe, lung	2	Undifferentiated; anaplastic; Grade IV	2	Right - origin of primary	7	IV	5	T4	N2	M1	Distant	0	37	700	200	42	0	3	0	98	Dead (attributable to this cancer dx)	Alive or dead due to cancer	0	Dead	No/Unknown	None/Unknown	Iowa - 1973+
1	Widowed	1	2014	2	1	White	Northern Plains	2	C34.1-Upper lobe, lung	3	Unknown	2	Right - origin of primary	7	IV	5	T4	N2	M1	Distant	0	52	410	200	41	0	0	0	98	Dead (attributable to this cancer dx)	Alive or dead due to cancer	4	Dead	Yes	None/Unknown	Iowa - 1973+
2	Divorced	1	2013	1	1	White	Northern Plains	2	C34.1-Upper lobe, lung	3	Unknown	1	Left - origin of primary	1	IA	2	T1	N0	M0	Localized	30	9	100	0	0	3	0	7	0	Alive or dead of other cause	Alive or dead due to cancer	15	Alive	No/Unknown	None/Unknown	Iowa - 1973+
1	Married (including common law)	1	2013	2	1	White	Northern Plains	6	C34.9-Lung, NOS	3	Unknown	3	Paired site, but no information concerning laterality	7	IV	6	TX	NX	M1	Distant	0	999	999	999	51	9	3	0	98	Alive or dead of other cause	Alive or dead due to cancer	14	Alive	Yes	None/Unknown	Iowa - 1973+
1	Married (including common law)	2	2013	2	1	White	Northern Plains	2	C34.1-Upper lobe, lung	3	Unknown	2	Right - origin of primary	5	IIIA	3	T2	N2	M0	Regional	0	34	100	200	0	1	0	95	95	Alive or dead of other cause	Alive or dead due to cancer	16	Alive	Yes	Beam radiation	Iowa - 1973+
1	Married (including common law)	2	2013	2	1	White	Northern Plains	2	C34.1-Upper lobe, lung	3	Unknown	1	Left - origin of primary	7	IV	5	T4	N3	M1	Distant	0	999	550	600	32	0	3	0	98	Dead (attributable to this cancer dx)	Alive or dead due to cancer	0	Dead	No/Unknown	None/Unknown	Iowa - 1973+
1	Widowed	2	2013	1	1	White	Northern Plains	6	C34.9-Lung, NOS	2	Undifferentiated; anaplastic; Grade IV	3	Paired site, but no information concerning laterality	7	IV	5	T4	N3	M1	Distant	0	999	700	600	30	1	0	95	95	Dead (attributable to this cancer dx)	Alive or dead due to cancer	1	Dead	No/Unknown	None/Unknown	Iowa - 1973+
1	Married (including common law)	1	2014	2	1	White	Northern Plains	2	C34.1-Upper lobe, lung	1	Poorly differentiated; Grade III	1	Left - origin of primary	7	IV	3	T2	N2	M1	Distant	0	114	100	200	40	0	0	0	98	Dead (attributable to this cancer dx)	Alive or dead due to cancer	2	Dead	Yes	None/Unknown	Iowa - 1973+
1	Married (including common law)	2	2013	2	1	White	Northern Plains	4	C34.3-Lower lobe, lung	2	Undifferentiated; anaplastic; Grade IV	1	Left - origin of primary	7	IV	3	T2	N0	M1	Distant	0	102	100	0	40	0	0	0	98	Dead (attributable to this cancer dx)	Alive or dead due to cancer	6	Dead	Yes	Beam radiation	Iowa - 1973+
1	Married (including common law)	1	2014	1	1	White	Northern Plains	3	C34.2-Middle lobe, lung	3	Unknown	2	Right - origin of primary	7	IV	5	T4	N3	M1	Distant	0	105	700	600	43	1	0	95	95	Alive or dead of other cause	Alive or dead due to cancer	2	Alive	Yes	Beam radiation	Iowa - 1973+
1	Married (including common law)	2	2014	1	1	White	Northern Plains	2	C34.1-Upper lobe, lung	3	Unknown	2	Right - origin of primary	7	IV	2	T1	N2	M1	Distant	0	23	100	200	40	1	0	95	95	Dead (attributable to this cancer dx)	Alive or dead due to cancer	3	Dead	No/Unknown	Beam radiation	Iowa - 1973+
1	Married (including common law)	1	2014	2	1	White	Northern Plains	4	C34.3-Lower lobe, lung	3	Unknown	1	Left - origin of primary	7	IV	5	T4	N2	M1	Distant	0	87	700	200	51	1	0	1	1	Alive or dead of other cause	Alive or dead due to cancer	2	Alive	Yes	None/Unknown	Iowa - 1973+
1	Married (including common law)	1	2014	2	1	White	Northern Plains	2	C34.1-Upper lobe, lung	3	Unknown	2	Right - origin of primary	6	IIIB	2	T1	N3	M0	Distant	0	16	100	600	0	3	0	1	1	Alive or dead of other cause	Alive or dead due to cancer	3	Alive	Yes	Beam radiation	Iowa - 1973+
2	Divorced	1	2014	1	1	White	Northern Plains	2	C34.1-Upper lobe, lung	3	Unknown	1	Left - origin of primary	5	IIIA	3	T2	N2	M0	Regional	0	20	400	200	0	0	0	0	98	Alive or dead of other cause	Dead (attributable to causes other than this cancer dx)	4	Dead	Yes	Beam radiation	Iowa - 1973+
1	Married (including common law)	1	2014	1	1	White	Northern Plains	1	C34.0-Main bronchus	3	Unknown	1	Left - origin of primary	7	IV	5	T4	N3	M1	Distant	0	76	700	600	40	1	0	95	95	Alive or dead of other cause	Alive or dead due to cancer	2	Alive	Yes	None/Unknown	Iowa - 1973+
1	Married (including common law)	1	2014	2	1	White	Northern Plains	2	C34.1-Upper lobe, lung	3	Unknown	1	Left - origin of primary	7	IV	3	T2	N1	M1	Distant	0	994	100	100	41	0	3	0	98	Alive or dead of other cause	Alive or dead due to cancer	0	Alive	Yes	None/Unknown	Iowa - 1973+
1	Married (including common law)	2	2014	2	1	White	Northern Plains	4	C34.3-Lower lobe, lung	3	Unknown	2	Right - origin of primary	1	IA	2	T1	N0	M0	Localized	45	16	100	0	0	3	0	7	0	Alive or dead of other cause	Alive or dead due to cancer	4	Alive	No/Unknown	None/Unknown	Iowa - 1973+
1	Married (including common law)	2	2013	1	1	White	Northern Plains	2	C34.1-Upper lobe, lung	1	Poorly differentiated; Grade III	1	Left - origin of primary	1	IA	2	T1	N0	M0	Localized	21	20	100	0	0	3	0	2	0	Alive or dead of other cause	Alive or dead due to cancer	20	Alive	No/Unknown	None/Unknown	Iowa - 1973+
1	Widowed	2	2014	2	1	White	Northern Plains	2	C34.1-Upper lobe, lung	1	Poorly differentiated; Grade III	1	Left - origin of primary	7	IV	4	T3	N0	M1	Distant	0	999	730	0	40	0	0	0	98	Alive or dead of other cause	Alive or dead due to cancer	7	Alive	Yes	Beam radiation	Iowa - 1973+
1	Married (including common law)	2	2014	2	1	White	Northern Plains	6	C34.9-Lung, NOS	3	Unknown	2	Right - origin of primary	7	IV	1	T0	N0	M1	Distant	0	0	950	0	30	0	3	0	98	Alive or dead of other cause	Alive or dead due to cancer	0	Alive	No/Unknown	None/Unknown	Iowa - 1973+
1	Married (including common law)	2	2014	1	1	White	Northern Plains	6	C34.9-Lung, NOS	3	Unknown	2	Right - origin of primary	7	IV	5	T4	N0	M1	Distant	0	56	700	0	40	0	3	0	98	Alive or dead of other cause	Alive or dead due to cancer	0	Alive	Yes	Beam radiation	Iowa - 1973+
1	Married (including common law)	2	2014	2	1	White	Northern Plains	2	C34.1-Upper lobe, lung	3	Unknown	2	Right - origin of primary	7	IV	2	T1	N3	M1	Distant	0	10	300	600	40	0	3	0	98	Alive or dead of other cause	Alive or dead due to cancer	0	Alive	No/Unknown	Beam radiation	Iowa - 1973+
1	Married (including common law)	2	2004	1	1	White	Southwest	4	C34.3-Lower lobe, lung	3	Unknown	2	Right - origin of primary	6	IIIB	5	T4	N2	M0	Distant	0	60	720	200	0	0	0	0	98	Dead (attributable to this cancer dx)	Alive or dead due to cancer	0	Dead	No/Unknown	None/Unknown	New Mexico - 1973+
1	Married (including common law)	2	2006	1	1	White	Southwest	4	C34.3-Lower lobe, lung	3	Unknown	2	Right - origin of primary	1	IA	2	T1	N0	M0	Localized	33	27	300	0	0	3	0	14	0	Alive or dead of other cause	Alive or dead due to cancer	102	Alive	No/Unknown	None/Unknown	New Mexico - 1973+
1	Married (including common law)	1	2006	1	1	White	Southwest	2	C34.1-Upper lobe, lung	3	Unknown	1	Left - origin of primary	7	IV	5	T4	N2	M1	Distant	0	65	700	200	40	0	3	0	98	Dead (attributable to this cancer dx)	Alive or dead due to cancer	2	Dead	Yes	None/Unknown	New Mexico - 1973+
1	Married (including common law)	2	2007	1	1	White	Southwest	6	C34.9-Lung, NOS	3	Unknown	2	Right - origin of primary	6	IIIB	5	T4	N2	M0	Regional	0	999	700	200	0	0	0	0	98	Dead (attributable to this cancer dx)	Alive or dead due to cancer	0	Dead	Yes	None/Unknown	New Mexico - 1973+
1	Married (including common law)	1	2007	1	1	White	Southwest	6	C34.9-Lung, NOS	3	Unknown	3	Paired site, but no information concerning laterality	7	IV	6	TX	N2	M1	Distant	23	999	999	200	40	1	0	7	7	Alive or dead of other cause	Alive or dead due to cancer	87	Alive	Yes	Radiation, NOS method or source not specified	New Mexico - 1973+
1	Married (including common law)	2	2007	2	1	White	Southwest	4	C34.3-Lower lobe, lung	1	Poorly differentiated; Grade III	1	Left - origin of primary	7	IV	3	T2	N3	M1	Distant	0	34	100	600	40	0	0	0	98	Dead (attributable to this cancer dx)	Alive or dead due to cancer	8	Dead	Yes	None/Unknown	New Mexico - 1973+
1	Married (including common law)	2	2007	1	1	White	Southwest	2	C34.1-Upper lobe, lung	1	Poorly differentiated; Grade III	2	Right - origin of primary	7	IV	3	T2	N1	M1	Distant	0	59	300	100	40	0	3	0	98	Dead (attributable to this cancer dx)	Alive or dead due to cancer	4	Dead	Yes	Beam radiation	New Mexico - 1973+
2	Divorced	1	2007	1	1	White	Southwest	2	C34.1-Upper lobe, lung	2	Undifferentiated; anaplastic; Grade IV	1	Left - origin of primary	2	IB	3	T2	N0	M0	Localized	33	12	200	0	0	3	0	4	0	Dead (attributable to this cancer dx)	Alive or dead due to cancer	1	Dead	No/Unknown	None/Unknown	New Mexico - 1973+
2	Single (never married)	2	2008	2	1	White	Southwest	4	C34.3-Lower lobe, lung	3	Unknown	1	Left - origin of primary	2	IB	3	T2	N0	M0	Regional	0	92	450	0	0	0	0	0	98	Dead (attributable to this cancer dx)	Alive or dead due to cancer	23	Dead	No/Unknown	Beam radiation	New Mexico - 1973+
1	Married (including common law)	2	2008	2	1	White	Southwest	2	C34.1-Upper lobe, lung	3	Unknown	1	Left - origin of primary	6	IIIB	5	T4	N2	M0	Regional	0	44	700	200	0	0	0	0	98	Dead (attributable to this cancer dx)	Alive or dead due to cancer	8	Dead	Yes	Beam radiation	New Mexico - 1973+
1	Married (including common law)	1	2007	2	1	White	Southwest	2	C34.1-Upper lobe, lung	3	Unknown	1	Left - origin of primary	5	IIIA	3	T2	N2	M0	Regional	33	30	450	200	0	3	0	12	1	Alive or dead of other cause	Alive or dead due to cancer	89	Alive	Yes	Beam radiation	New Mexico - 1973+
1	Married (including common law)	2	2008	2	1	White	Southwest	4	C34.3-Lower lobe, lung	3	Unknown	1	Left - origin of primary	7	IV	3	T2	N0	M1	Distant	0	49	300	0	40	0	3	0	98	Dead (attributable to this cancer dx)	Alive or dead due to cancer	3	Dead	Yes	Beam radiation	New Mexico - 1973+
1	Married (including common law)	2	2008	1	1	White	Southwest	5	C34.8-Overlapping lesion of lung	1	Poorly differentiated; Grade III	2	Right - origin of primary	7	IV	5	T4	N0	M1	Distant	0	999	700	0	40	0	3	0	98	Dead (attributable to this cancer dx)	Alive or dead due to cancer	15	Dead	Yes	Beam radiation	New Mexico - 1973+
1	Married (including common law)	2	2008	1	1	White	Southwest	4	C34.3-Lower lobe, lung	3	Unknown	1	Left - origin of primary	7	IV	5	T4	N2	M1	Distant	0	50	720	200	40	0	0	0	98	Dead (attributable to this cancer dx)	Alive or dead due to cancer	0	Dead	Yes	Beam radiation	New Mexico - 1973+
1	Married (including common law)	1	2009	1	1	White	Southwest	2	C34.1-Upper lobe, lung	3	Unknown	2	Right - origin of primary	7	IV	6	TX	N0	M1	Distant	0	999	100	0	40	0	0	0	98	Dead (attributable to this cancer dx)	Alive or dead due to cancer	1	Dead	Yes	None/Unknown	New Mexico - 1973+
1	Married (including common law)	2	2009	2	1	White	Southwest	2	C34.1-Upper lobe, lung	1	Poorly differentiated; Grade III	2	Right - origin of primary	7	IV	5	T4	N3	M1	Distant	0	26	720	600	40	0	0	0	98	Dead (attributable to this cancer dx)	Alive or dead due to cancer	4	Dead	No/Unknown	Beam radiation	New Mexico - 1973+
2	Divorced	1	2009	2	1	White	Southwest	2	C34.1-Upper lobe, lung	3	Unknown	2	Right - origin of primary	6	IIIB	5	T4	N2	M0	Regional	0	18	700	200	0	0	0	0	98	Alive or dead of other cause	Alive or dead due to cancer	64	Alive	Yes	Beam radiation	New Mexico - 1973+
1	Married (including common law)	2	2009	1	1	White	Southwest	4	C34.3-Lower lobe, lung	3	Unknown	1	Left - origin of primary	5	IIIA	2	T1	N2	M0	Regional	0	20	100	200	0	0	0	0	98	Dead (attributable to this cancer dx)	Alive or dead due to cancer	44	Dead	Yes	Beam radiation	New Mexico - 1973+
2	Single (never married)	2	2009	2	1	White	Southwest	4	C34.3-Lower lobe, lung	3	Unknown	2	Right - origin of primary	5	IIIA	3	T2	N2	M0	Regional	0	39	400	200	0	0	0	0	98	Dead (attributable to this cancer dx)	Alive or dead due to cancer	22	Dead	No/Unknown	None/Unknown	New Mexico - 1973+
1	Married (including common law)	2	2009	1	1	White	Southwest	2	C34.1-Upper lobe, lung	3	Unknown	2	Right - origin of primary	7	IV	3	T2	NX	M1	Distant	0	70	400	999	40	9	0	0	98	Dead (attributable to this cancer dx)	Alive or dead due to cancer	1	Dead	No/Unknown	None/Unknown	New Mexico - 1973+
1	Married (including common law)	1	2009	2	1	White	Southwest	6	C34.9-Lung, NOS	3	Unknown	2	Right - origin of primary	7	IV	6	TX	N2	M1	Distant	0	38	999	200	40	0	0	0	98	Dead (attributable to this cancer dx)	Alive or dead due to cancer	4	Dead	Yes	Beam radiation	New Mexico - 1973+
1	Married (including common law)	2	2009	2	1	White	Southwest	4	C34.3-Lower lobe, lung	2	Undifferentiated; anaplastic; Grade IV	1	Left - origin of primary	2	IB	3	T2	N0	M0	Regional	33	30	430	0	0	3	0	10	0	Alive or dead of other cause	Alive or dead due to cancer	71	Alive	Yes	None/Unknown	New Mexico - 1973+
1	Married (including common law)	2	2009	2	1	White	Southwest	4	C34.3-Lower lobe, lung	2	Undifferentiated; anaplastic; Grade IV	1	Left - origin of primary	5	IIIA	3	T2	N2	M0	Regional	56	50	200	200	0	3	0	15	4	Alive or dead of other cause	Alive or dead due to cancer	70	Alive	Yes	None/Unknown	New Mexico - 1973+
2	Single (never married)	2	2010	2	1	White	Southwest	2	C34.1-Upper lobe, lung	3	Unknown	2	Right - origin of primary	4	IIB	3	T2	N1	M0	Regional	0	50	300	100	0	0	0	0	98	Dead (attributable to this cancer dx)	Alive or dead due to cancer	20	Dead	No/Unknown	None/Unknown	New Mexico - 1973+
1	Married (including common law)	2	2012	1	1	White	Southwest	2	C34.1-Upper lobe, lung	3	Unknown	1	Left - origin of primary	1	IA	2	T1	N0	M0	Localized	0	10	300	0	0	0	0	0	98	Dead (attributable to this cancer dx)	Alive or dead due to cancer	8	Dead	Yes	Beam radiation	New Mexico - 1973+
2	Single (never married)	2	2012	1	1	White	Southwest	2	C34.1-Upper lobe, lung	1	Poorly differentiated; Grade III	2	Right - origin of primary	7	IV	3	T2	N3	M1	Distant	0	999	455	600	51	0	0	0	98	Dead (attributable to this cancer dx)	Alive or dead due to cancer	16	Dead	Yes	None/Unknown	New Mexico - 1973+
1	Married (including common law)	2	2011	2	1	White	Southwest	4	C34.3-Lower lobe, lung	3	Unknown	1	Left - origin of primary	7	IV	3	T2	N0	M1	Distant	0	105	100	0	40	0	3	0	98	Dead (attributable to this cancer dx)	Alive or dead due to cancer	21	Dead	Yes	Beam radiation	New Mexico - 1973+
1	Married (including common law)	2	2013	2	2	Black	Southwest	2	C34.1-Upper lobe, lung	2	Undifferentiated; anaplastic; Grade IV	2	Right - origin of primary	2	IB	3	T2	N0	M0	Localized	33	65	100	0	0	3	0	12	0	Alive or dead of other cause	Alive or dead due to cancer	15	Alive	Yes	None/Unknown	New Mexico - 1973+
1	Widowed	1	2014	1	1	White	Southwest	2	C34.1-Upper lobe, lung	3	Unknown	1	Left - origin of primary	6	IIIB	5	T4	N2	M0	Regional	0	39	700	200	0	0	0	0	98	Alive or dead of other cause	Alive or dead due to cancer	3	Alive	Yes	Beam radiation	New Mexico - 1973+
1	Widowed	2	2014	1	1	White	Southwest	6	C34.9-Lung, NOS	1	Poorly differentiated; Grade III	2	Right - origin of primary	7	IV	6	TX	NX	M1	Distant	0	999	999	999	40	0	3	0	98	Alive or dead of other cause	Alive or dead due to cancer	3	Alive	Yes	Beam radiation	New Mexico - 1973+
3	Unknown	2	2014	1	1	White	Southwest	2	C34.1-Upper lobe, lung	3	Unknown	2	Right - origin of primary	2	IB	3	T2	N0	M0	Regional	21	25	410	0	0	0	0	0	98	Alive or dead of other cause	Alive or dead due to cancer	3	Alive	No/Unknown	None/Unknown	New Mexico - 1973+
1	Widowed	2	2007	1	1	White	Pacific Coast	4	C34.3-Lower lobe, lung	3	Unknown	1	Left - origin of primary	7	IV	6	TX	N2	M1	Distant	0	36	999	200	40	0	0	0	98	Dead (attributable to this cancer dx)	Alive or dead due to cancer	0	Dead	No/Unknown	None/Unknown	Seattle (Puget Sound) - 1974+
1	Married (including common law)	2	2012	1	1	White	Pacific Coast	2	C34.1-Upper lobe, lung	3	Unknown	2	Right - origin of primary	7	IV	6	TX	N2	M1	Distant	0	17	999	200	40	0	0	0	98	Dead (attributable to this cancer dx)	Alive or dead due to cancer	12	Dead	Yes	None/Unknown	Seattle (Puget Sound) - 1974+
1	Married (including common law)	1	2004	1	1	White	Pacific Coast	6	C34.9-Lung, NOS	3	Unknown	1	Left - origin of primary	6	IIIB	2	T1	N3	M0	Distant	0	999	110	600	0	Blank(s)	Blank(s)	1	1	Dead (attributable to this cancer dx)	Alive or dead due to cancer	16	Dead	Yes	Beam radiation	Seattle (Puget Sound) - 1974+
1	Widowed	2	2004	1	1	White	Pacific Coast	1	C34.0-Main bronchus	3	Unknown	1	Left - origin of primary	1	IA	2	T1	N0	M0	Localized	0	24	100	0	0	Blank(s)	Blank(s)	0	98	Dead (attributable to this cancer dx)	Alive or dead due to cancer	41	Dead	Yes	Beam radiation	Seattle (Puget Sound) - 1974+
1	Married (including common law)	1	2004	2	1	White	Pacific Coast	2	C34.1-Upper lobe, lung	3	Unknown	1	Left - origin of primary	6	IIIB	5	T4	N2	M0	Distant	0	140	790	200	0	Blank(s)	Blank(s)	0	98	Dead (attributable to this cancer dx)	Alive or dead due to cancer	1	Dead	Yes	None/Unknown	Seattle (Puget Sound) - 1974+
1	Widowed	2	2004	2	1	White	Pacific Coast	6	C34.9-Lung, NOS	3	Unknown	2	Right - origin of primary	6	IIIB	6	TX	N3	M0	Distant	0	999	999	600	0	Blank(s)	Blank(s)	1	1	Dead (attributable to this cancer dx)	Alive or dead due to cancer	0	Dead	No/Unknown	None/Unknown	Seattle (Puget Sound) - 1974+
3	Unknown	2	2004	2	1	White	Pacific Coast	2	C34.1-Upper lobe, lung	1	Poorly differentiated; Grade III	1	Left - origin of primary	7	IV	3	T2	N0	M1	Distant	0	70	100	0	40	Blank(s)	Blank(s)	0	98	Dead (attributable to this cancer dx)	Alive or dead due to cancer	44	Dead	Yes	None/Unknown	Seattle (Puget Sound) - 1974+
1	Married (including common law)	2	2004	2	1	White	Pacific Coast	6	C34.9-Lung, NOS	3	Unknown	3	Paired site, but no information concerning laterality	6	IIIB	5	T4	NX	M0	Distant	0	999	760	999	0	Blank(s)	Blank(s)	0	98	Dead (attributable to this cancer dx)	Alive or dead due to cancer	8	Dead	Yes	None/Unknown	Seattle (Puget Sound) - 1974+
1	Married (including common law)	1	2004	1	1	White	Pacific Coast	2	C34.1-Upper lobe, lung	2	Undifferentiated; anaplastic; Grade IV	1	Left - origin of primary	5	IIIA	3	T2	N2	M0	Regional	0	60	100	200	0	Blank(s)	Blank(s)	0	98	Dead (attributable to this cancer dx)	Alive or dead due to cancer	8	Dead	Yes	Beam radiation	Seattle (Puget Sound) - 1974+
1	Widowed	2	2004	2	1	White	Pacific Coast	2	C34.1-Upper lobe, lung	3	Unknown	2	Right - origin of primary	5	IIIA	2	T1	N2	M0	Regional	33	15	100	200	0	Blank(s)	Blank(s)	8	3	Alive or dead of other cause	Dead (attributable to causes other than this cancer dx)	0	Dead	No/Unknown	None/Unknown	Seattle (Puget Sound) - 1974+
1	Married (including common law)	1	2004	1	1	White	Pacific Coast	2	C34.1-Upper lobe, lung	1	Poorly differentiated; Grade III	2	Right - origin of primary	2	IB	3	T2	N0	M0	Localized	33	60	100	0	0	Blank(s)	Blank(s)	97	0	Alive or dead of other cause	Alive or dead due to cancer	113	Alive	Yes	None/Unknown	Seattle (Puget Sound) - 1974+
2	Single (never married)	1	2004	2	2	Black	Pacific Coast	4	C34.3-Lower lobe, lung	1	Poorly differentiated; Grade III	2	Right - origin of primary	2	IB	3	T2	N0	M0	Localized	30	40	100	0	0	Blank(s)	Blank(s)	96	0	Alive or dead of other cause	Alive or dead due to cancer	129	Alive	No/Unknown	None/Unknown	Seattle (Puget Sound) - 1974+
1	Married (including common law)	2	2004	1	1	White	Pacific Coast	2	C34.1-Upper lobe, lung	3	Unknown	1	Left - origin of primary	5	IIIA	2	T1	N2	M0	Regional	0	23	100	200	0	Blank(s)	Blank(s)	26	3	Alive or dead of other cause	Dead (attributable to causes other than this cancer dx)	111	Dead	No/Unknown	Beam radiation	Seattle (Puget Sound) - 1974+
1	Married (including common law)	2	2005	2	1	White	Pacific Coast	2	C34.1-Upper lobe, lung	3	Unknown	1	Left - origin of primary	7	IV	3	T2	N0	M1	Distant	0	55	210	0	40	Blank(s)	Blank(s)	0	98	Dead (attributable to this cancer dx)	Alive or dead due to cancer	1	Dead	No/Unknown	Beam radiation	Seattle (Puget Sound) - 1974+
1	Married (including common law)	2	2005	2	1	White	Pacific Coast	4	C34.3-Lower lobe, lung	3	Unknown	2	Right - origin of primary	6	IIIB	6	TX	N3	M0	Distant	0	50	999	600	0	Blank(s)	Blank(s)	96	97	Dead (attributable to this cancer dx)	Alive or dead due to cancer	11	Dead	No/Unknown	None/Unknown	Seattle (Puget Sound) - 1974+
2	Separated	1	2005	2	1	White	Pacific Coast	2	C34.1-Upper lobe, lung	1	Poorly differentiated; Grade III	1	Left - origin of primary	7	IV	3	T2	NX	M1	Distant	0	30	200	999	40	Blank(s)	Blank(s)	0	98	Dead (attributable to this cancer dx)	Alive or dead due to cancer	15	Dead	Yes	None/Unknown	Seattle (Puget Sound) - 1974+
1	Married (including common law)	1	2005	1	3	Other (American Indian/AK Native, Asian/Pacific Islander)	Pacific Coast	6	C34.9-Lung, NOS	3	Unknown	2	Right - origin of primary	7	IV	6	TX	N3	M1	Distant	0	999	999	600	40	Blank(s)	Blank(s)	1	1	Dead (attributable to this cancer dx)	Alive or dead due to cancer	9	Dead	Yes	None/Unknown	Seattle (Puget Sound) - 1974+
2	Single (never married)	1	2005	1	1	White	Pacific Coast	2	C34.1-Upper lobe, lung	1	Poorly differentiated; Grade III	2	Right - origin of primary	5	IIIA	4	T3	N2	M0	Regional	55	55	600	200	0	Blank(s)	Blank(s)	97	2	Alive or dead of other cause	Alive or dead due to cancer	32	Alive	No/Unknown	None/Unknown	Seattle (Puget Sound) - 1974+
1	Married (including common law)	1	2005	2	1	White	Pacific Coast	2	C34.1-Upper lobe, lung	2	Undifferentiated; anaplastic; Grade IV	2	Right - origin of primary	4	IIB	3	T2	N1	M0	Regional	33	38	300	100	0	Blank(s)	Blank(s)	97	0	Alive or dead of other cause	Alive or dead due to cancer	116	Alive	Yes	Beam radiation	Seattle (Puget Sound) - 1974+
1	Married (including common law)	1	2005	2	1	White	Pacific Coast	2	C34.1-Upper lobe, lung	2	Undifferentiated; anaplastic; Grade IV	2	Right - origin of primary	2	IB	3	T2	N0	M0	Localized	30	34	100	0	0	Blank(s)	Blank(s)	98	0	Alive or dead of other cause	Alive or dead due to cancer	112	Alive	Yes	None/Unknown	Seattle (Puget Sound) - 1974+
1	Widowed	2	2005	2	1	White	Pacific Coast	3	C34.2-Middle lobe, lung	2	Undifferentiated; anaplastic; Grade IV	2	Right - origin of primary	2	IB	3	T2	N0	M0	Regional	30	50	450	0	0	Blank(s)	Blank(s)	98	0	Dead (attributable to this cancer dx)	Alive or dead due to cancer	17	Dead	No/Unknown	None/Unknown	Seattle (Puget Sound) - 1974+
2	Separated	1	2005	2	1	White	Pacific Coast	6	C34.9-Lung, NOS	3	Unknown	3	Paired site, but no information concerning laterality	7	IV	1	T0	NX	M1	Distant	0	0	950	999	40	Blank(s)	Blank(s)	0	98	Dead (attributable to this cancer dx)	Alive or dead due to cancer	6	Dead	No/Unknown	None/Unknown	Seattle (Puget Sound) - 1974+
1	Married (including common law)	1	2005	1	1	White	Pacific Coast	2	C34.1-Upper lobe, lung	2	Undifferentiated; anaplastic; Grade IV	2	Right - origin of primary	4	IIB	4	T3	N0	M0	Distant	30	105	730	0	0	Blank(s)	Blank(s)	6	0	Dead (attributable to this cancer dx)	Alive or dead due to cancer	32	Dead	Yes	Beam radiation	Seattle (Puget Sound) - 1974+
1	Married (including common law)	2	2006	1	1	White	Pacific Coast	4	C34.3-Lower lobe, lung	2	Undifferentiated; anaplastic; Grade IV	2	Right - origin of primary	7	IV	5	T4	N2	M1	Distant	0	53	720	200	30	Blank(s)	Blank(s)	0	98	Dead (attributable to this cancer dx)	Alive or dead due to cancer	19	Dead	Yes	None/Unknown	Seattle (Puget Sound) - 1974+
1	Married (including common law)	1	2006	1	1	White	Pacific Coast	4	C34.3-Lower lobe, lung	3	Unknown	1	Left - origin of primary	7	IV	5	T4	N2	M1	Distant	0	999	720	200	50	Blank(s)	Blank(s)	0	98	Dead (attributable to this cancer dx)	Alive or dead due to cancer	0	Dead	Yes	Beam radiation	Seattle (Puget Sound) - 1974+
1	Married (including common law)	2	2006	2	1	White	Pacific Coast	6	C34.9-Lung, NOS	3	Unknown	2	Right - origin of primary	7	IV	6	TX	N2	M1	Distant	0	999	999	200	30	Blank(s)	Blank(s)	0	98	Dead (attributable to this cancer dx)	Alive or dead due to cancer	1	Dead	Yes	None/Unknown	Seattle (Puget Sound) - 1974+
1	Married (including common law)	1	2006	2	1	White	Pacific Coast	2	C34.1-Upper lobe, lung	2	Undifferentiated; anaplastic; Grade IV	2	Right - origin of primary	7	IV	5	T4	N2	M1	Distant	0	110	720	200	40	Blank(s)	Blank(s)	0	98	Dead (attributable to this cancer dx)	Alive or dead due to cancer	2	Dead	Yes	Beam radiation	Seattle (Puget Sound) - 1974+
1	Married (including common law)	1	2006	2	1	White	Pacific Coast	2	C34.1-Upper lobe, lung	1	Poorly differentiated; Grade III	2	Right - origin of primary	4	IIB	3	T2	N1	M0	Regional	33	41	450	100	0	Blank(s)	Blank(s)	98	3	Dead (attributable to this cancer dx)	Alive or dead due to cancer	14	Dead	Yes	None/Unknown	Seattle (Puget Sound) - 1974+
1	Married (including common law)	1	2006	2	1	White	Pacific Coast	6	C34.9-Lung, NOS	3	Unknown	2	Right - origin of primary	7	IV	5	T4	N2	M1	Distant	33	17	650	200	40	Blank(s)	Blank(s)	97	0	Dead (attributable to this cancer dx)	Alive or dead due to cancer	17	Dead	Yes	None/Unknown	Seattle (Puget Sound) - 1974+
2	Divorced	1	2006	2	1	White	Pacific Coast	6	C34.9-Lung, NOS	3	Unknown	1	Left - origin of primary	7	IV	5	T4	N2	M1	Distant	0	999	720	200	50	Blank(s)	Blank(s)	0	98	Dead (attributable to this cancer dx)	Alive or dead due to cancer	0	Dead	Yes	Beam radiation	Seattle (Puget Sound) - 1974+
1	Married (including common law)	1	2006	1	3	Other (American Indian/AK Native, Asian/Pacific Islander)	Pacific Coast	6	C34.9-Lung, NOS	3	Unknown	2	Right - origin of primary	7	IV	1	T0	N1	M1	Distant	0	0	950	100	40	Blank(s)	Blank(s)	0	98	Dead (attributable to this cancer dx)	Alive or dead due to cancer	45	Dead	Yes	Beam radiation	Seattle (Puget Sound) - 1974+
2	Single (never married)	2	2007	2	1	White	Pacific Coast	2	C34.1-Upper lobe, lung	1	Poorly differentiated; Grade III	2	Right - origin of primary	6	IIIB	5	T4	NX	M0	Distant	0	40	720	999	0	Blank(s)	Blank(s)	0	98	Alive or dead of other cause	Dead (attributable to causes other than this cancer dx)	3	Dead	No/Unknown	Beam radiation	Seattle (Puget Sound) - 1974+
2	Single (never married)	1	2007	1	1	White	Pacific Coast	2	C34.1-Upper lobe, lung	1	Poorly differentiated; Grade III	1	Left - origin of primary	2	IB	3	T2	N0	M0	Localized	0	60	300	0	0	Blank(s)	Blank(s)	95	0	Dead (attributable to this cancer dx)	Alive or dead due to cancer	47	Dead	Yes	Beam radiation	Seattle (Puget Sound) - 1974+
2	Divorced	1	2008	2	1	White	Pacific Coast	3	C34.2-Middle lobe, lung	3	Unknown	2	Right - origin of primary	7	IV	2	T1	N0	M1	Distant	0	25	100	0	40	0	3	0	98	Dead (attributable to this cancer dx)	Alive or dead due to cancer	7	Dead	Yes	Beam radiation	Seattle (Puget Sound) - 1974+
1	Married (including common law)	2	2007	2	1	White	Pacific Coast	4	C34.3-Lower lobe, lung	3	Unknown	2	Right - origin of primary	7	IV	3	T2	N2	M1	Distant	0	50	100	200	40	Blank(s)	Blank(s)	0	98	Dead (attributable to this cancer dx)	Alive or dead due to cancer	0	Dead	Yes	None/Unknown	Seattle (Puget Sound) - 1974+
1	Married (including common law)	2	2007	2	1	White	Pacific Coast	2	C34.1-Upper lobe, lung	1	Poorly differentiated; Grade III	2	Right - origin of primary	7	IV	3	T2	N2	M1	Distant	0	999	200	200	40	0	0	0	98	Dead (attributable to this cancer dx)	Alive or dead due to cancer	6	Dead	Yes	None/Unknown	Seattle (Puget Sound) - 1974+
1	Married (including common law)	2	2007	1	1	White	Pacific Coast	2	C34.1-Upper lobe, lung	1	Poorly differentiated; Grade III	1	Left - origin of primary	1	IA	2	T1	N0	M0	Localized	21	20	100	0	0	Blank(s)	Blank(s)	0	98	Alive or dead of other cause	Dead (attributable to causes other than this cancer dx)	9	Dead	No/Unknown	None/Unknown	Seattle (Puget Sound) - 1974+
1	Married (including common law)	2	2008	1	1	White	Pacific Coast	2	C34.1-Upper lobe, lung	2	Undifferentiated; anaplastic; Grade IV	2	Right - origin of primary	7	IV	5	T4	N3	M1	Distant	0	77	650	600	50	0	0	0	98	Dead (attributable to this cancer dx)	Alive or dead due to cancer	8	Dead	Yes	Beam radiation	Seattle (Puget Sound) - 1974+
1	Married (including common law)	2	2008	2	1	White	Pacific Coast	4	C34.3-Lower lobe, lung	3	Unknown	2	Right - origin of primary	7	IV	6	TX	N2	M1	Distant	0	38	999	200	40	0	3	0	98	Dead (attributable to this cancer dx)	Alive or dead due to cancer	2	Dead	Yes	Beam radiation	Seattle (Puget Sound) - 1974+
2	Divorced	1	2008	1	1	White	Pacific Coast	4	C34.3-Lower lobe, lung	1	Poorly differentiated; Grade III	2	Right - origin of primary	5	IIIA	2	T1	N2	M0	Regional	0	30	100	200	0	0	0	0	98	Dead (attributable to this cancer dx)	Alive or dead due to cancer	25	Dead	Yes	Beam radiation	Seattle (Puget Sound) - 1974+
1	Married (including common law)	2	2008	2	1	White	Pacific Coast	2	C34.1-Upper lobe, lung	3	Unknown	2	Right - origin of primary	7	IV	5	T4	N0	M1	Distant	0	32	720	0	40	0	3	0	98	Dead (attributable to this cancer dx)	Alive or dead due to cancer	1	Dead	No/Unknown	Refused	Seattle (Puget Sound) - 1974+
1	Married (including common law)	2	2008	2	1	White	Pacific Coast	2	C34.1-Upper lobe, lung	3	Unknown	2	Right - origin of primary	7	IV	5	T4	N2	M1	Distant	0	74	720	200	40	0	0	0	98	Dead (attributable to this cancer dx)	Alive or dead due to cancer	1	Dead	No/Unknown	Beam radiation	Seattle (Puget Sound) - 1974+
2	Divorced	2	2008	2	1	White	Pacific Coast	4	C34.3-Lower lobe, lung	1	Poorly differentiated; Grade III	1	Left - origin of primary	6	IIIB	5	T4	N3	M0	Distant	0	999	740	600	0	0	0	0	98	Dead (attributable to this cancer dx)	Alive or dead due to cancer	0	Dead	No/Unknown	None/Unknown	Seattle (Puget Sound) - 1974+
2	Divorced	1	2008	1	1	White	Pacific Coast	1	C34.0-Main bronchus	3	Unknown	2	Right - origin of primary	7	IV	3	T2	N0	M1	Distant	0	42	300	0	40	0	3	0	98	Dead (attributable to this cancer dx)	Alive or dead due to cancer	9	Dead	Yes	None/Unknown	Seattle (Puget Sound) - 1974+
1	Married (including common law)	2	2008	1	1	White	Pacific Coast	2	C34.1-Upper lobe, lung	1	Poorly differentiated; Grade III	1	Left - origin of primary	1	IA	2	T1	N0	M0	Localized	33	14	100	0	0	3	0	97	0	Alive or dead of other cause	Alive or dead due to cancer	73	Alive	No/Unknown	None/Unknown	Seattle (Puget Sound) - 1974+
1	Married (including common law)	1	2009	2	3	Other (American Indian/AK Native, Asian/Pacific Islander)	Pacific Coast	2	C34.1-Upper lobe, lung	1	Poorly differentiated; Grade III	2	Right - origin of primary	4	IIB	3	T2	N1	M0	Regional	33	70	100	100	0	3	0	98	97	Dead (attributable to this cancer dx)	Alive or dead due to cancer	18	Dead	Yes	Beam radiation	Seattle (Puget Sound) - 1974+
1	Married (including common law)	1	2009	2	1	White	Pacific Coast	2	C34.1-Upper lobe, lung	3	Unknown	2	Right - origin of primary	5	IIIA	2	T1	N2	M0	Regional	33	15	100	200	0	3	0	3	2	Dead (attributable to this cancer dx)	Alive or dead due to cancer	13	Dead	Yes	Beam radiation	Seattle (Puget Sound) - 1974+
1	Married (including common law)	1	2009	2	1	White	Pacific Coast	2	C34.1-Upper lobe, lung	1	Poorly differentiated; Grade III	1	Left - origin of primary	1	IA	2	T1	N0	M0	Localized	33	21	100	0	0	3	0	7	0	Alive or dead of other cause	Dead (attributable to causes other than this cancer dx)	36	Dead	No/Unknown	None/Unknown	Seattle (Puget Sound) - 1974+
1	Married (including common law)	2	2009	2	1	White	Pacific Coast	4	C34.3-Lower lobe, lung	1	Poorly differentiated; Grade III	2	Right - origin of primary	1	IA	2	T1	N0	M0	Localized	21	18	100	0	0	0	0	0	98	Dead (attributable to this cancer dx)	Alive or dead due to cancer	17	Dead	No/Unknown	None/Unknown	Seattle (Puget Sound) - 1974+
1	Married (including common law)	2	2009	2	1	White	Pacific Coast	2	C34.1-Upper lobe, lung	3	Unknown	2	Right - origin of primary	1	IA	2	T1	N0	M0	Localized	21	15	100	0	0	0	0	0	98	Alive or dead of other cause	Dead (attributable to causes other than this cancer dx)	3	Dead	No/Unknown	None/Unknown	Seattle (Puget Sound) - 1974+
2	Single (never married)	2	2009	2	1	White	Pacific Coast	2	C34.1-Upper lobe, lung	3	Unknown	2	Right - origin of primary	5	IIIA	3	T2	N2	M0	Regional	0	34	300	200	0	0	0	0	98	Dead (attributable to this cancer dx)	Alive or dead due to cancer	25	Dead	Yes	Beam radiation	Seattle (Puget Sound) - 1974+
1	Widowed	2	2009	2	1	White	Pacific Coast	2	C34.1-Upper lobe, lung	3	Unknown	1	Left - origin of primary	7	IV	5	T4	N2	M1	Distant	0	83	650	200	40	0	3	0	98	Dead (attributable to this cancer dx)	Alive or dead due to cancer	0	Dead	Yes	None/Unknown	Seattle (Puget Sound) - 1974+
1	Married (including common law)	1	2009	2	1	White	Pacific Coast	2	C34.1-Upper lobe, lung	3	Unknown	2	Right - origin of primary	7	IV	5	T4	N2	M1	Distant	0	999	650	200	40	6	3	98	97	Dead (attributable to this cancer dx)	Alive or dead due to cancer	23	Dead	Yes	None/Unknown	Seattle (Puget Sound) - 1974+
1	Married (including common law)	2	2010	2	1	White	Pacific Coast	4	C34.3-Lower lobe, lung	1	Poorly differentiated; Grade III	2	Right - origin of primary	6	IIIB	5	T4	N2	M0	Regional	33	45	100	200	0	3	0	15	2	Alive or dead of other cause	Dead (attributable to causes other than this cancer dx)	36	Dead	Yes	None/Unknown	Seattle (Puget Sound) - 1974+
1	Married (including common law)	2	2009	1	1	White	Pacific Coast	6	C34.9-Lung, NOS	3	Unknown	3	Paired site, but no information concerning laterality	7	IV	6	TX	NX	M1	Distant	0	999	999	999	40	9	3	0	98	Dead (attributable to this cancer dx)	Alive or dead due to cancer	4	Dead	No/Unknown	None/Unknown	Seattle (Puget Sound) - 1974+
3	Unknown	1	2010	1	1	White	Pacific Coast	2	C34.1-Upper lobe, lung	1	Poorly differentiated; Grade III	1	Left - origin of primary	2	IB	3	T2	N0	M0	Localized	30	58	100	0	0	3	0	9	0	Alive or dead of other cause	Dead (attributable to causes other than this cancer dx)	21	Dead	No/Unknown	None/Unknown	Seattle (Puget Sound) - 1974+
3	Unknown	2	2010	1	1	White	Pacific Coast	6	C34.9-Lung, NOS	3	Unknown	2	Right - origin of primary	7	IV	5	T4	N1	M1	Distant	0	41	430	100	43	0	3	0	98	Dead (attributable to this cancer dx)	Alive or dead due to cancer	0	Dead	No/Unknown	Beam radiation	Seattle (Puget Sound) - 1974+
1	Married (including common law)	2	2010	2	1	White	Pacific Coast	4	C34.3-Lower lobe, lung	1	Poorly differentiated; Grade III	2	Right - origin of primary	1	IA	2	T1	N0	M0	Localized	33	13	100	0	0	3	0	2	0	Dead (attributable to this cancer dx)	Alive or dead due to cancer	43	Dead	No/Unknown	None/Unknown	Seattle (Puget Sound) - 1974+
1	Married (including common law)	1	2010	1	1	White	Pacific Coast	2	C34.1-Upper lobe, lung	1	Poorly differentiated; Grade III	1	Left - origin of primary	1	IA	2	T1	N0	M0	Localized	33	15	100	0	0	3	0	14	0	Alive or dead of other cause	Alive or dead due to cancer	55	Alive	No/Unknown	None/Unknown	Seattle (Puget Sound) - 1974+
1	Married (including common law)	2	2010	2	1	White	Pacific Coast	2	C34.1-Upper lobe, lung	3	Unknown	2	Right - origin of primary	2	IB	3	T2	N0	M0	Localized	0	32	300	0	0	1	0	95	0	Dead (attributable to this cancer dx)	Alive or dead due to cancer	22	Dead	Yes	Beam radiation	Seattle (Puget Sound) - 1974+
1	Married (including common law)	2	2010	2	1	White	Pacific Coast	2	C34.1-Upper lobe, lung	3	Unknown	2	Right - origin of primary	7	IV	4	T3	N2	M1	Distant	0	110	570	200	40	1	0	95	95	Dead (attributable to this cancer dx)	Alive or dead due to cancer	1	Dead	Yes	Beam radiation	Seattle (Puget Sound) - 1974+
1	Married (including common law)	1	2010	2	1	White	Pacific Coast	2	C34.1-Upper lobe, lung	3	Unknown	2	Right - origin of primary	7	IV	5	T4	N2	M1	Distant	0	190	700	200	40	0	0	0	98	Dead (attributable to this cancer dx)	Alive or dead due to cancer	1	Dead	Yes	Beam radiation	Seattle (Puget Sound) - 1974+
2	Single (never married)	2	2010	1	1	White	Pacific Coast	2	C34.1-Upper lobe, lung	3	Unknown	2	Right - origin of primary	6	IIIB	2	T1	N3	M0	Distant	0	28	100	600	0	0	0	0	98	Dead (attributable to this cancer dx)	Alive or dead due to cancer	18	Dead	No/Unknown	Refused	Seattle (Puget Sound) - 1974+
1	Widowed	2	2010	2	1	White	Pacific Coast	6	C34.9-Lung, NOS	1	Poorly differentiated; Grade III	3	Paired site, but no information concerning laterality	7	IV	6	TX	NX	M1	Distant	0	999	999	999	40	9	3	0	98	Dead (attributable to this cancer dx)	Alive or dead due to cancer	0	Dead	No/Unknown	None/Unknown	Seattle (Puget Sound) - 1974+
1	Married (including common law)	1	2010	1	1	White	Pacific Coast	2	C34.1-Upper lobe, lung	1	Poorly differentiated; Grade III	2	Right - origin of primary	5	IIIA	4	T3	N1	M0	Distant	70	165	730	100	0	3	0	19	3	Dead (attributable to this cancer dx)	Alive or dead due to cancer	12	Dead	No/Unknown	Beam radiation	Seattle (Puget Sound) - 1974+
1	Married (including common law)	1	2010	2	1	White	Pacific Coast	2	C34.1-Upper lobe, lung	3	Unknown	1	Left - origin of primary	5	IIIA	3	T2	N2	M0	Regional	0	69	300	200	0	0	0	0	98	Dead (attributable to this cancer dx)	Alive or dead due to cancer	5	Dead	Yes	Beam radiation	Seattle (Puget Sound) - 1974+
1	Married (including common law)	1	2011	2	1	White	Pacific Coast	3	C34.2-Middle lobe, lung	3	Unknown	2	Right - origin of primary	6	IIIB	5	T4	N3	M0	Distant	0	999	700	600	0	0	0	0	98	Dead (attributable to this cancer dx)	Alive or dead due to cancer	5	Dead	No/Unknown	Beam radiation	Seattle (Puget Sound) - 1974+
1	Widowed	1	2010	2	1	White	Pacific Coast	2	C34.1-Upper lobe, lung	1	Poorly differentiated; Grade III	1	Left - origin of primary	1	IA	2	T1	N0	M0	Localized	0	12	100	0	0	0	0	0	98	Alive or dead of other cause	Dead (attributable to causes other than this cancer dx)	7	Dead	No/Unknown	None/Unknown	Seattle (Puget Sound) - 1974+
1	Widowed	2	2011	1	1	White	Pacific Coast	2	C34.1-Upper lobe, lung	1	Poorly differentiated; Grade III	1	Left - origin of primary	7	IV	4	T3	N1	M1	Distant	0	25	540	100	40	0	0	0	98	Dead (attributable to this cancer dx)	Alive or dead due to cancer	1	Dead	No/Unknown	Beam radiation	Seattle (Puget Sound) - 1974+
1	Married (including common law)	1	2011	1	1	White	Pacific Coast	2	C34.1-Upper lobe, lung	3	Unknown	1	Left - origin of primary	7	IV	5	T4	NX	M1	Distant	0	71	700	999	40	9	0	0	98	Dead (attributable to this cancer dx)	Alive or dead due to cancer	19	Dead	Yes	Beam radiation	Seattle (Puget Sound) - 1974+
2	Divorced	2	2011	1	1	White	Pacific Coast	2	C34.1-Upper lobe, lung	3	Unknown	1	Left - origin of primary	5	IIIA	2	T1	N2	M0	Regional	0	14	100	200	0	0	0	0	98	Alive or dead of other cause	Alive or dead due to cancer	43	Alive	Yes	Beam radiation	Seattle (Puget Sound) - 1974+
1	Married (including common law)	2	2011	1	1	White	Pacific Coast	6	C34.9-Lung, NOS	3	Unknown	2	Right - origin of primary	7	IV	3	T2	N2	M1	Distant	0	32	100	200	40	0	3	0	98	Dead (attributable to this cancer dx)	Alive or dead due to cancer	3	Dead	Yes	Beam radiation	Seattle (Puget Sound) - 1974+
1	Married (including common law)	2	2011	1	1	White	Pacific Coast	4	C34.3-Lower lobe, lung	3	Unknown	2	Right - origin of primary	7	IV	2	T1	N2	M1	Distant	0	15	100	200	51	0	3	0	98	Dead (attributable to this cancer dx)	Alive or dead due to cancer	21	Dead	Yes	Beam radiation	Seattle (Puget Sound) - 1974+
2	Single (never married)	1	2011	1	1	White	Pacific Coast	6	C34.9-Lung, NOS	3	Unknown	3	Paired site, but no information concerning laterality	6	IIIB	6	TX	N3	M0	Distant	0	999	999	600	0	1	0	95	95	Dead (attributable to this cancer dx)	Alive or dead due to cancer	9	Dead	No/Unknown	Beam radiation	Seattle (Puget Sound) - 1974+
2	Single (never married)	1	2011	2	2	Black	Pacific Coast	1	C34.0-Main bronchus	2	Undifferentiated; anaplastic; Grade IV	2	Right - origin of primary	7	IV	4	T3	N2	M1	Distant	0	999	500	200	40	1	0	95	95	Dead (attributable to this cancer dx)	Alive or dead due to cancer	2	Dead	Yes	None/Unknown	Seattle (Puget Sound) - 1974+
2	Single (never married)	1	2011	2	1	White	Pacific Coast	2	C34.1-Upper lobe, lung	2	Undifferentiated; anaplastic; Grade IV	1	Left - origin of primary	2	IB	3	T2	N0	M0	Localized	33	70	210	0	0	3	0	6	0	Alive or dead of other cause	Alive or dead due to cancer	39	Alive	Yes	None/Unknown	Seattle (Puget Sound) - 1974+
1	Married (including common law)	1	2011	1	1	White	Pacific Coast	4	C34.3-Lower lobe, lung	1	Poorly differentiated; Grade III	1	Left - origin of primary	2	IB	3	T2	N0	M0	Regional	33	47	420	0	0	3	0	17	0	Alive or dead of other cause	Alive or dead due to cancer	39	Alive	Yes	None/Unknown	Seattle (Puget Sound) - 1974+
3	Unknown	1	2011	1	1	White	Pacific Coast	6	C34.9-Lung, NOS	3	Unknown	3	Paired site, but no information concerning laterality	5	IIIA	6	TX	N2	M0	Regional	0	999	999	200	0	3	0	98	97	Alive or dead of other cause	Alive or dead due to cancer	38	Alive	Yes	None/Unknown	Seattle (Puget Sound) - 1974+
2	Single (never married)	1	2011	2	1	White	Pacific Coast	3	C34.2-Middle lobe, lung	3	Unknown	2	Right - origin of primary	7	IV	2	T1	N0	M1	Distant	0	17	100	0	41	0	3	0	98	Dead (attributable to this cancer dx)	Alive or dead due to cancer	3	Dead	Yes	None/Unknown	Seattle (Puget Sound) - 1974+
2	Divorced	2	2011	2	1	White	Pacific Coast	2	C34.1-Upper lobe, lung	2	Undifferentiated; anaplastic; Grade IV	2	Right - origin of primary	2	IB	3	T2	N0	M0	Regional	33	40	410	0	0	3	0	7	0	Alive or dead of other cause	Alive or dead due to cancer	38	Alive	No/Unknown	None/Unknown	Seattle (Puget Sound) - 1974+
3	Unknown	2	2011	1	1	White	Pacific Coast	6	C34.9-Lung, NOS	3	Unknown	1	Left - origin of primary	7	IV	5	T4	N3	M1	Distant	0	999	999	600	25	0	0	0	98	Dead (attributable to this cancer dx)	Alive or dead due to cancer	9	Dead	No/Unknown	Beam radiation	Seattle (Puget Sound) - 1974+
1	Married (including common law)	1	2011	1	1	White	Pacific Coast	2	C34.1-Upper lobe, lung	3	Unknown	2	Right - origin of primary	7	IV	3	T2	N3	M1	Distant	0	60	210	600	40	1	0	95	95	Dead (attributable to this cancer dx)	Alive or dead due to cancer	4	Dead	No/Unknown	None/Unknown	Seattle (Puget Sound) - 1974+
1	Married (including common law)	1	2012	1	1	White	Pacific Coast	4	C34.3-Lower lobe, lung	3	Unknown	1	Left - origin of primary	7	IV	6	TX	N2	M1	Distant	0	999	999	200	40	0	3	0	98	Dead (attributable to this cancer dx)	Alive or dead due to cancer	4	Dead	Yes	Beam radiation	Seattle (Puget Sound) - 1974+
1	Married (including common law)	2	2012	1	1	White	Pacific Coast	4	C34.3-Lower lobe, lung	3	Unknown	1	Left - origin of primary	6	IIIB	5	T4	N0	M0	Distant	0	34	100	0	20	0	0	0	98	Dead (attributable to this cancer dx)	Alive or dead due to cancer	6	Dead	No/Unknown	None/Unknown	Seattle (Puget Sound) - 1974+
3	Unknown	1	2012	1	1	White	Pacific Coast	2	C34.1-Upper lobe, lung	3	Unknown	2	Right - origin of primary	7	IV	5	T4	N3	M1	Distant	0	999	700	600	42	1	0	95	95	Dead (attributable to this cancer dx)	Alive or dead due to cancer	21	Dead	Yes	None/Unknown	Seattle (Puget Sound) - 1974+
2	Single (never married)	1	2012	2	1	White	Pacific Coast	2	C34.1-Upper lobe, lung	3	Unknown	1	Left - origin of primary	4	IIB	3	T2	N1	M0	Regional	33	51	100	100	0	3	0	98	97	Dead (attributable to this cancer dx)	Alive or dead due to cancer	4	Dead	No/Unknown	None/Unknown	Seattle (Puget Sound) - 1974+
2	Single (never married)	2	2012	1	1	White	Pacific Coast	2	C34.1-Upper lobe, lung	3	Unknown	1	Left - origin of primary	7	IV	5	T4	N3	M1	Distant	0	58	700	600	41	0	0	0	98	Dead (attributable to this cancer dx)	Alive or dead due to cancer	1	Dead	No/Unknown	Beam radiation	Seattle (Puget Sound) - 1974+
1	Married (including common law)	1	2012	2	1	White	Pacific Coast	2	C34.1-Upper lobe, lung	3	Unknown	2	Right - origin of primary	7	IV	3	T2	N2	M1	Distant	0	135	300	200	40	0	0	0	98	Dead (attributable to this cancer dx)	Alive or dead due to cancer	11	Dead	Yes	Beam radiation	Seattle (Puget Sound) - 1974+
1	Married (including common law)	1	2012	2	1	White	Pacific Coast	2	C34.1-Upper lobe, lung	1	Poorly differentiated; Grade III	2	Right - origin of primary	4	IIB	4	T3	N0	M0	Distant	46	79	730	0	0	3	0	10	0	Dead (attributable to this cancer dx)	Alive or dead due to cancer	10	Dead	Yes	Beam radiation	Seattle (Puget Sound) - 1974+
2	Divorced	2	2012	1	1	White	Pacific Coast	2	C34.1-Upper lobe, lung	1	Poorly differentiated; Grade III	1	Left - origin of primary	7	IV	5	T4	N3	M1	Distant	0	47	810	600	42	0	0	0	98	Dead (attributable to this cancer dx)	Alive or dead due to cancer	13	Dead	Yes	Beam radiation	Seattle (Puget Sound) - 1974+
2	Single (never married)	1	2012	2	1	White	Pacific Coast	2	C34.1-Upper lobe, lung	3	Unknown	2	Right - origin of primary	7	IV	5	T4	N2	M1	Distant	0	15	100	200	41	0	3	0	98	Dead (attributable to this cancer dx)	Alive or dead due to cancer	13	Dead	Yes	Beam radiation	Seattle (Puget Sound) - 1974+
1	Married (including common law)	1	2012	1	1	White	Pacific Coast	2	C34.1-Upper lobe, lung	3	Unknown	1	Left - origin of primary	7	IV	2	T1	N2	M1	Distant	0	29	100	200	40	0	0	0	98	Dead (attributable to this cancer dx)	Alive or dead due to cancer	2	Dead	No/Unknown	Beam radiation	Seattle (Puget Sound) - 1974+
1	Widowed	2	2012	1	1	White	Pacific Coast	6	C34.9-Lung, NOS	3	Unknown	1	Left - origin of primary	6	IIIB	5	T4	N2	M0	Distant	0	999	999	200	15	1	3	95	95	Dead (attributable to this cancer dx)	Alive or dead due to cancer	1	Dead	No/Unknown	None/Unknown	Seattle (Puget Sound) - 1974+
1	Married (including common law)	2	2012	2	1	White	Pacific Coast	6	C34.9-Lung, NOS	1	Poorly differentiated; Grade III	1	Left - origin of primary	7	IV	6	TX	N2	M1	Distant	0	53	999	200	40	0	3	0	98	Dead (attributable to this cancer dx)	Alive or dead due to cancer	1	Dead	No/Unknown	None/Unknown	Seattle (Puget Sound) - 1974+
1	Married (including common law)	2	2012	2	1	White	Pacific Coast	6	C34.9-Lung, NOS	3	Unknown	1	Left - origin of primary	7	IV	6	TX	N3	M1	Distant	0	999	999	600	30	0	3	0	98	Dead (attributable to this cancer dx)	Alive or dead due to cancer	6	Dead	Yes	Beam radiation	Seattle (Puget Sound) - 1974+
1	Married (including common law)	2	2012	2	1	White	Pacific Coast	3	C34.2-Middle lobe, lung	1	Poorly differentiated; Grade III	2	Right - origin of primary	5	IIIA	2	T1	N2	M0	Regional	0	993	125	200	0	0	0	0	98	Dead (attributable to this cancer dx)	Alive or dead due to cancer	8	Dead	Yes	None/Unknown	Seattle (Puget Sound) - 1974+
2	Divorced	1	2012	1	1	White	Pacific Coast	4	C34.3-Lower lobe, lung	3	Unknown	2	Right - origin of primary	7	IV	5	T4	N2	M1	Distant	0	42	100	200	40	0	3	0	98	Dead (attributable to this cancer dx)	Alive or dead due to cancer	1	Dead	No/Unknown	Beam radiation	Seattle (Puget Sound) - 1974+
2	Single (never married)	1	2012	2	1	White	Pacific Coast	2	C34.1-Upper lobe, lung	3	Unknown	1	Left - origin of primary	6	IIIB	5	T4	N2	M0	Distant	0	140	700	200	15	0	0	0	98	Dead (attributable to this cancer dx)	Alive or dead due to cancer	6	Dead	Yes	None/Unknown	Seattle (Puget Sound) - 1974+
1	Married (including common law)	1	2012	1	1	White	Pacific Coast	6	C34.9-Lung, NOS	3	Unknown	1	Left - origin of primary	7	IV	3	T2	N2	M1	Distant	0	40	100	200	40	0	3	0	98	Dead (attributable to this cancer dx)	Alive or dead due to cancer	12	Dead	Yes	Beam radiation	Seattle (Puget Sound) - 1974+
3	Unknown	1	2012	1	1	White	Pacific Coast	6	C34.9-Lung, NOS	3	Unknown	2	Right - origin of primary	7	IV	6	TX	N2	M1	Distant	0	999	999	200	40	0	3	0	98	Dead (attributable to this cancer dx)	Alive or dead due to cancer	0	Dead	No/Unknown	None/Unknown	Seattle (Puget Sound) - 1974+
2	Divorced	2	2012	1	1	White	Pacific Coast	6	C34.9-Lung, NOS	3	Unknown	2	Right - origin of primary	7	IV	5	T4	N2	M1	Distant	0	16	700	200	40	1	0	95	95	Dead (attributable to this cancer dx)	Alive or dead due to cancer	6	Dead	Yes	Beam radiation	Seattle (Puget Sound) - 1974+
1	Married (including common law)	1	2013	1	1	White	Pacific Coast	2	C34.1-Upper lobe, lung	3	Unknown	2	Right - origin of primary	7	IV	3	T2	N3	M1	Distant	0	44	100	600	40	3	0	3	2	Dead (attributable to this cancer dx)	Alive or dead due to cancer	11	Dead	Yes	Beam radiation	Seattle (Puget Sound) - 1974+
1	Widowed	2	2013	2	1	White	Pacific Coast	2	C34.1-Upper lobe, lung	3	Unknown	1	Left - origin of primary	7	IV	3	T2	NX	M1	Distant	0	80	410	999	40	9	0	0	98	Dead (attributable to this cancer dx)	Alive or dead due to cancer	5	Dead	Yes	None/Unknown	Seattle (Puget Sound) - 1974+
2	Single (never married)	2	2013	1	1	White	Pacific Coast	2	C34.1-Upper lobe, lung	1	Poorly differentiated; Grade III	1	Left - origin of primary	1	IA	2	T1	N0	M0	Localized	33	23	100	0	0	3	0	8	0	Alive or dead of other cause	Alive or dead due to cancer	22	Alive	No/Unknown	None/Unknown	Seattle (Puget Sound) - 1974+
1	Married (including common law)	2	2013	2	1	White	Pacific Coast	1	C34.0-Main bronchus	3	Unknown	2	Right - origin of primary	7	IV	5	T4	N3	M1	Distant	0	93	700	600	40	0	3	0	98	Dead (attributable to this cancer dx)	Alive or dead due to cancer	6	Dead	Yes	None/Unknown	Seattle (Puget Sound) - 1974+
1	Widowed	2	2013	1	1	White	Pacific Coast	2	C34.1-Upper lobe, lung	2	Undifferentiated; anaplastic; Grade IV	2	Right - origin of primary	2	IB	3	T2	N0	M0	Localized	0	40	100	0	0	3	0	95	0	Alive or dead of other cause	Dead (attributable to causes other than this cancer dx)	0	Dead	No/Unknown	None/Unknown	Seattle (Puget Sound) - 1974+
1	Married (including common law)	2	2013	2	1	White	Pacific Coast	2	C34.1-Upper lobe, lung	3	Unknown	2	Right - origin of primary	2	IB	3	T2	N0	M0	Regional	33	34	420	0	0	3	0	27	0	Dead (attributable to this cancer dx)	Alive or dead due to cancer	21	Dead	No/Unknown	None/Unknown	Seattle (Puget Sound) - 1974+
2	Single (never married)	1	2013	2	1	White	Pacific Coast	4	C34.3-Lower lobe, lung	3	Unknown	1	Left - origin of primary	1	IA	2	T1	N0	M0	Localized	33	17	300	0	0	3	0	8	0	Alive or dead of other cause	Dead (attributable to causes other than this cancer dx)	7	Dead	No/Unknown	None/Unknown	Seattle (Puget Sound) - 1974+
1	Married (including common law)	2	2013	2	1	White	Pacific Coast	4	C34.3-Lower lobe, lung	3	Unknown	1	Left - origin of primary	7	IV	3	T2	N2	M1	Distant	0	66	430	200	51	0	0	0	98	Dead (attributable to this cancer dx)	Alive or dead due to cancer	2	Dead	Yes	None/Unknown	Seattle (Puget Sound) - 1974+
2	Separated	1	2013	2	1	White	Pacific Coast	2	C34.1-Upper lobe, lung	3	Unknown	2	Right - origin of primary	7	IV	5	T4	N2	M1	Distant	0	72	700	200	40	0	0	0	98	Dead (attributable to this cancer dx)	Alive or dead due to cancer	4	Dead	Yes	Beam radiation	Seattle (Puget Sound) - 1974+
2	Divorced	2	2013	2	1	White	Pacific Coast	6	C34.9-Lung, NOS	3	Unknown	2	Right - origin of primary	7	IV	5	T4	NX	M1	Distant	0	57	750	999	40	9	3	0	98	Dead (attributable to this cancer dx)	Alive or dead due to cancer	4	Dead	Yes	Beam radiation	Seattle (Puget Sound) - 1974+
1	Married (including common law)	2	2013	2	1	White	Pacific Coast	4	C34.3-Lower lobe, lung	1	Poorly differentiated; Grade III	2	Right - origin of primary	7	IV	5	T4	N0	M1	Distant	0	98	700	0	37	0	0	0	98	Dead (attributable to this cancer dx)	Alive or dead due to cancer	7	Dead	No/Unknown	Beam radiation	Seattle (Puget Sound) - 1974+
2	Single (never married)	1	2013	1	3	Other (American Indian/AK Native, Asian/Pacific Islander)	Pacific Coast	2	C34.1-Upper lobe, lung	1	Poorly differentiated; Grade III	1	Left - origin of primary	3	IIA	2	T1	N1	M0	Regional	33	29	100	100	0	3	0	10	3	Alive or dead of other cause	Alive or dead due to cancer	13	Alive	No/Unknown	None/Unknown	Seattle (Puget Sound) - 1974+
1	Married (including common law)	1	2013	1	1	White	Pacific Coast	2	C34.1-Upper lobe, lung	1	Poorly differentiated; Grade III	2	Right - origin of primary	1	IA	2	T1	N0	M0	Localized	33	19	100	0	0	3	0	12	0	Alive or dead of other cause	Dead (attributable to causes other than this cancer dx)	1	Dead	No/Unknown	None/Unknown	Seattle (Puget Sound) - 1974+
2	Single (never married)	2	2013	2	1	White	Pacific Coast	2	C34.1-Upper lobe, lung	3	Unknown	2	Right - origin of primary	7	IV	6	TX	N3	M1	Distant	0	30	999	600	40	3	3	95	95	Dead (attributable to this cancer dx)	Alive or dead due to cancer	9	Dead	Yes	Beam radiation	Seattle (Puget Sound) - 1974+
1	Married (including common law)	1	2013	2	2	Black	Pacific Coast	6	C34.9-Lung, NOS	3	Unknown	2	Right - origin of primary	7	IV	6	TX	N3	M1	Distant	0	999	999	600	53	0	0	95	95	Dead (attributable to this cancer dx)	Alive or dead due to cancer	12	Dead	Yes	Beam radiation	Seattle (Puget Sound) - 1974+
1	Married (including common law)	1	2014	2	1	White	Pacific Coast	2	C34.1-Upper lobe, lung	3	Unknown	2	Right - origin of primary	2	IB	3	T2	N0	M0	Localized	30	45	100	0	0	3	0	7	0	Dead (attributable to this cancer dx)	Alive or dead due to cancer	8	Dead	Yes	None/Unknown	Seattle (Puget Sound) - 1974+
1	Married (including common law)	2	2014	2	1	White	Pacific Coast	4	C34.3-Lower lobe, lung	3	Unknown	2	Right - origin of primary	7	IV	3	T2	N0	M1	Distant	0	42	100	0	40	0	3	0	98	Alive or dead of other cause	Alive or dead due to cancer	9	Alive	Yes	Beam radiation	Seattle (Puget Sound) - 1974+
2	Single (never married)	1	2014	2	1	White	Pacific Coast	2	C34.1-Upper lobe, lung	3	Unknown	1	Left - origin of primary	7	IV	3	T2	N2	M1	Distant	0	51	300	200	40	0	3	0	98	Dead (attributable to this cancer dx)	Alive or dead due to cancer	2	Dead	Yes	None/Unknown	Seattle (Puget Sound) - 1974+
1	Married (including common law)	2	2014	2	1	White	Pacific Coast	2	C34.1-Upper lobe, lung	2	Undifferentiated; anaplastic; Grade IV	2	Right - origin of primary	7	IV	3	T2	N2	M1	Distant	0	33	100	200	40	0	3	0	98	Alive or dead of other cause	Alive or dead due to cancer	8	Alive	Yes	None/Unknown	Seattle (Puget Sound) - 1974+
2	Divorced	2	2014	1	1	White	Pacific Coast	2	C34.1-Upper lobe, lung	3	Unknown	1	Left - origin of primary	7	IV	2	T1	N0	M1	Distant	0	22	300	0	40	0	3	0	98	Dead (attributable to this cancer dx)	Alive or dead due to cancer	2	Dead	No/Unknown	None/Unknown	Seattle (Puget Sound) - 1974+
2	Divorced	1	2014	1	1	White	Pacific Coast	2	C34.1-Upper lobe, lung	3	Unknown	2	Right - origin of primary	7	IV	3	T2	N2	M1	Distant	0	44	100	200	40	0	3	0	98	Dead (attributable to this cancer dx)	Alive or dead due to cancer	3	Dead	Yes	Beam radiation	Seattle (Puget Sound) - 1974+
1	Married (including common law)	1	2014	2	1	White	Pacific Coast	4	C34.3-Lower lobe, lung	1	Poorly differentiated; Grade III	1	Left - origin of primary	1	IA	2	T1	N0	M0	Localized	33	23	100	0	0	3	0	14	0	Alive or dead of other cause	Alive or dead due to cancer	8	Alive	No/Unknown	None/Unknown	Seattle (Puget Sound) - 1974+
2	Single (never married)	2	2014	1	1	White	Pacific Coast	6	C34.9-Lung, NOS	3	Unknown	1	Left - origin of primary	7	IV	5	T4	N3	M1	Distant	0	48	600	600	25	1	0	1	1	Alive or dead of other cause	Alive or dead due to cancer	7	Alive	No/Unknown	None/Unknown	Seattle (Puget Sound) - 1974+
2	Single (never married)	1	2014	1	1	White	Pacific Coast	6	C34.9-Lung, NOS	3	Unknown	3	Paired site, but no information concerning laterality	7	IV	6	TX	N2	M1	Distant	0	35	999	200	40	0	3	0	98	Dead (attributable to this cancer dx)	Alive or dead due to cancer	2	Dead	No/Unknown	Beam radiation	Seattle (Puget Sound) - 1974+
1	Widowed	1	2014	1	1	White	Pacific Coast	4	C34.3-Lower lobe, lung	1	Poorly differentiated; Grade III	2	Right - origin of primary	5	IIIA	2	T1	N2	M0	Regional	0	28	300	200	0	1	0	95	0	Alive or dead of other cause	Alive or dead due to cancer	5	Alive	Yes	Beam radiation	Seattle (Puget Sound) - 1974+
1	Married (including common law)	1	2014	1	1	White	Pacific Coast	2	C34.1-Upper lobe, lung	3	Unknown	2	Right - origin of primary	7	IV	2	T1	N3	M1	Distant	0	24	300	600	40	0	3	0	98	Alive or dead of other cause	Alive or dead due to cancer	4	Alive	Yes	Beam radiation	Seattle (Puget Sound) - 1974+
1	Widowed	2	2014	2	1	White	Pacific Coast	4	C34.3-Lower lobe, lung	3	Unknown	1	Left - origin of primary	7	IV	6	TX	N2	M1	Distant	0	999	999	200	40	0	3	0	98	Alive or dead of other cause	Alive or dead due to cancer	3	Alive	Yes	None/Unknown	Seattle (Puget Sound) - 1974+
1	Widowed	2	2014	2	1	White	Pacific Coast	2	C34.1-Upper lobe, lung	3	Unknown	2	Right - origin of primary	5	IIIA	3	T2	N2	M0	Regional	0	40	100	200	0	1	0	95	95	Alive or dead of other cause	Alive or dead due to cancer	2	Alive	No/Unknown	Recommended, unknown if administered	Seattle (Puget Sound) - 1974+
1	Married (including common law)	2	2014	1	1	White	Pacific Coast	2	C34.1-Upper lobe, lung	1	Poorly differentiated; Grade III	1	Left - origin of primary	7	IV	3	T2	N1	M1	Distant	0	40	300	100	40	0	0	0	98	Alive or dead of other cause	Alive or dead due to cancer	1	Alive	No/Unknown	Beam radiation	Seattle (Puget Sound) - 1974+
2	Single (never married)	1	2014	2	1	White	Pacific Coast	2	C34.1-Upper lobe, lung	3	Unknown	2	Right - origin of primary	7	IV	5	T4	N2	M1	Distant	0	62	700	200	42	0	0	0	98	Dead (attributable to this cancer dx)	Alive or dead due to cancer	0	Dead	No/Unknown	None/Unknown	Seattle (Puget Sound) - 1974+
1	Married (including common law)	1	2014	2	1	White	Pacific Coast	3	C34.2-Middle lobe, lung	3	Unknown	2	Right - origin of primary	7	IV	3	T2	N2	M1	Distant	0	78	400	200	40	0	3	0	98	Alive or dead of other cause	Alive or dead due to cancer	0	Alive	Yes	Beam radiation	Seattle (Puget Sound) - 1974+
2	Divorced	1	2014	1	1	White	Pacific Coast	2	C34.1-Upper lobe, lung	1	Poorly differentiated; Grade III	2	Right - origin of primary	7	IV	5	T4	N0	M1	Distant	30	120	700	0	40	6	0	1	0	Alive or dead of other cause	Alive or dead due to cancer	2	Alive	Yes	Beam radiation	Seattle (Puget Sound) - 1974+
2	Single (never married)	2	2004	2	1	White	Southwest	2	C34.1-Upper lobe, lung	3	Unknown	1	Left - origin of primary	2	IB	3	T2	N0	M0	Localized	0	36	200	0	0	0	0	1	0	Dead (attributable to this cancer dx)	Alive or dead due to cancer	20	Dead	Yes	Beam radiation	Utah - 1973+
2	Divorced	1	2006	2	1	White	Southwest	2	C34.1-Upper lobe, lung	1	Poorly differentiated; Grade III	1	Left - origin of primary	2	IB	3	T2	N0	M0	Regional	33	12	450	0	0	3	0	7	0	Dead (attributable to this cancer dx)	Alive or dead due to cancer	40	Dead	Yes	None/Unknown	Utah - 1973+
1	Married (including common law)	2	2006	2	1	White	Southwest	4	C34.3-Lower lobe, lung	3	Unknown	2	Right - origin of primary	7	IV	3	T2	N1	M1	Distant	33	30	430	100	51	3	0	3	2	Dead (attributable to this cancer dx)	Alive or dead due to cancer	6	Dead	Yes	Beam radiation	Utah - 1973+
1	Married (including common law)	1	2006	1	1	White	Southwest	1	C34.0-Main bronchus	3	Unknown	1	Left - origin of primary	7	IV	6	TX	N2	M1	Distant	0	999	999	200	40	0	0	0	98	Dead (attributable to this cancer dx)	Alive or dead due to cancer	4	Dead	No/Unknown	None/Unknown	Utah - 1973+
1	Married (including common law)	2	2006	2	1	White	Southwest	2	C34.1-Upper lobe, lung	3	Unknown	2	Right - origin of primary	1	IA	2	T1	N0	M0	Localized	30	25	110	0	0	3	0	7	0	Alive or dead of other cause	Dead (attributable to causes other than this cancer dx)	84	Dead	Yes	None/Unknown	Utah - 1973+
2	Single (never married)	1	2006	2	1	White	Southwest	2	C34.1-Upper lobe, lung	2	Undifferentiated; anaplastic; Grade IV	2	Right - origin of primary	7	IV	5	T4	N3	M1	Distant	0	999	720	600	40	1	0	95	95	Dead (attributable to this cancer dx)	Alive or dead due to cancer	5	Dead	Yes	None/Unknown	Utah - 1973+
1	Married (including common law)	2	2009	1	1	White	Southwest	2	C34.1-Upper lobe, lung	3	Unknown	2	Right - origin of primary	5	IIIA	3	T2	N2	M0	Regional	0	13	400	200	0	3	0	6	3	Dead (attributable to this cancer dx)	Alive or dead due to cancer	25	Dead	No/Unknown	Beam radiation	Utah - 1973+
1	Married (including common law)	1	2009	1	1	White	Southwest	4	C34.3-Lower lobe, lung	1	Poorly differentiated; Grade III	1	Left - origin of primary	7	IV	5	T4	N2	M1	Distant	0	49	700	200	40	0	0	0	98	Dead (attributable to this cancer dx)	Alive or dead due to cancer	2	Dead	No/Unknown	Beam radiation	Utah - 1973+
1	Married (including common law)	1	2010	2	1	White	Southwest	6	C34.9-Lung, NOS	1	Poorly differentiated; Grade III	2	Right - origin of primary	7	IV	6	TX	N3	M1	Distant	0	999	300	600	40	0	0	0	98	Dead (attributable to this cancer dx)	Alive or dead due to cancer	7	Dead	Yes	None/Unknown	Utah - 1973+
2	Single (never married)	1	2011	2	1	White	Southwest	2	C34.1-Upper lobe, lung	3	Unknown	2	Right - origin of primary	7	IV	6	TX	N2	M1	Distant	0	16	999	200	40	0	0	0	98	Dead (attributable to this cancer dx)	Alive or dead due to cancer	0	Dead	Yes	None/Unknown	Utah - 1973+
1	Widowed	2	2007	2	1	White	Southwest	6	C34.9-Lung, NOS	3	Unknown	3	Bilateral, single primary	7	IV	6	TX	NX	M1	Distant	0	999	999	999	40	0	0	99	99	Dead (attributable to this cancer dx)	Alive or dead due to cancer	11	Dead	No/Unknown	None/Unknown	Utah - 1973+
1	Married (including common law)	2	2010	2	1	White	Southwest	4	C34.3-Lower lobe, lung	3	Unknown	2	Right - origin of primary	6	IIIB	5	T4	N2	M0	Regional	21	55	410	200	0	3	0	2	2	Dead (attributable to this cancer dx)	Alive or dead due to cancer	0	Dead	No/Unknown	None/Unknown	Utah - 1973+
2	Single (never married)	1	2010	1	1	White	Southwest	4	C34.3-Lower lobe, lung	2	Undifferentiated; anaplastic; Grade IV	2	Right - origin of primary	7	IV	2	T1	N1	M1	Distant	0	15	100	100	40	0	3	0	98	Dead (attributable to this cancer dx)	Alive or dead due to cancer	0	Dead	No/Unknown	None/Unknown	Utah - 1973+
1	Married (including common law)	2	2012	1	1	White	Southwest	6	C34.9-Lung, NOS	3	Unknown	2	Right - origin of primary	6	IIIB	5	T4	NX	M0	Regional	0	60	700	999	0	1	0	95	0	Alive or dead of other cause	Dead (attributable to causes other than this cancer dx)	8	Dead	Yes	None/Unknown	Utah - 1973+
2	Divorced	2	2012	1	1	White	Southwest	2	C34.1-Upper lobe, lung	1	Poorly differentiated; Grade III	2	Right - origin of primary	6	IIIB	5	T4	N3	M0	Distant	0	35	700	600	0	1	0	95	95	Dead (attributable to this cancer dx)	Alive or dead due to cancer	8	Dead	Yes	Beam radiation	Utah - 1973+
1	Married (including common law)	2	2013	2	1	White	Southwest	4	C34.3-Lower lobe, lung	1	Poorly differentiated; Grade III	2	Right - origin of primary	7	IV	5	T4	N1	M1	Distant	0	38	100	100	40	0	0	0	98	Dead (attributable to this cancer dx)	Alive or dead due to cancer	7	Dead	Yes	None/Unknown	Utah - 1973+
1	Married (including common law)	2	2014	2	1	White	Southwest	2	C34.1-Upper lobe, lung	3	Unknown	1	Left - origin of primary	7	IV	5	T4	N3	M1	Distant	0	35	300	600	53	0	0	0	98	Dead (attributable to this cancer dx)	Alive or dead due to cancer	0	Dead	No/Unknown	None/Unknown	Utah - 1973+
1	Married (including common law)	2	2013	1	1	White	Southwest	2	C34.1-Upper lobe, lung	2	Undifferentiated; anaplastic; Grade IV	1	Left - origin of primary	7	IV	4	T3	N0	M1	Distant	0	110	570	0	40	0	3	0	98	Dead (attributable to this cancer dx)	Alive or dead due to cancer	4	Dead	Yes	Beam radiation	Utah - 1973+
1	Married (including common law)	2	2014	1	1	White	Southwest	1	C34.0-Main bronchus	3	Unknown	1	Left - origin of primary	7	IV	6	TX	N2	M1	Distant	0	41	999	200	40	0	0	0	98	Alive or dead of other cause	Alive or dead due to cancer	5	Alive	Yes	None/Unknown	Utah - 1973+
1	Widowed	1	2004	2	1	White	East	5	C34.8-Overlapping lesion of lung	1	Poorly differentiated; Grade III	2	Right - origin of primary	5	IIIA	3	T2	N2	M0	Regional	30	35	100	200	0	3	1	11	1	Alive or dead of other cause	Alive or dead due to cancer	131	Alive	Yes	Beam radiation	Atlanta (Metropolitan) - 1975+
1	Widowed	1	2004	1	1	White	East	4	C34.3-Lower lobe, lung	2	Undifferentiated; anaplastic; Grade IV	1	Left - origin of primary	7	IV	3	T2	N1	M1	Distant	20	36	450	800	40	3	3	3	1	Dead (attributable to this cancer dx)	Alive or dead due to cancer	28	Dead	Yes	Beam radiation	Atlanta (Metropolitan) - 1975+
2	Divorced	1	2004	2	1	White	East	2	C34.1-Upper lobe, lung	1	Poorly differentiated; Grade III	2	Right - origin of primary	7	IV	4	T3	N2	M1	Distant	0	999	500	200	50	0	3	0	98	Dead (attributable to this cancer dx)	Alive or dead due to cancer	16	Dead	Yes	Beam radiation	Atlanta (Metropolitan) - 1975+
1	Widowed	2	2004	1	2	Black	East	6	C34.9-Lung, NOS	1	Poorly differentiated; Grade III		Only one side - side unspecified	7	IV	6	TX	N1	M1	Distant	0	999	999	500	40	0	0	0	98	Dead (attributable to this cancer dx)	Alive or dead due to cancer	1	Dead	Yes	Beam radiation	Atlanta (Metropolitan) - 1975+
1	Married (including common law)	1	2004	2	1	White	East	2	C34.1-Upper lobe, lung	3	Unknown	2	Right - origin of primary	2	IB	3	T2	N0	M0	Localized	30	40	100	0	0	3	0	5	0	Alive or dead of other cause	Alive or dead due to cancer	129	Alive	No/Unknown	None/Unknown	Atlanta (Metropolitan) - 1975+
1	Married (including common law)	2	2004	2	1	White	East	3	C34.2-Middle lobe, lung	3	Unknown	2	Right - origin of primary	7	IV	4	T3	N1	M1	Distant	0	30	600	100	40	0	3	0	98	Dead (attributable to this cancer dx)	Alive or dead due to cancer	2	Dead	Yes	None/Unknown	Atlanta (Metropolitan) - 1975+
2	Single (never married)	1	2004	2	1	White	East	2	C34.1-Upper lobe, lung	3	Unknown	1	Left - origin of primary	7	IV	5	T4	N1	M1	Distant	0	85	740	500	30	0	0	0	98	Dead (attributable to this cancer dx)	Alive or dead due to cancer	21	Dead	Yes	Beam radiation	Atlanta (Metropolitan) - 1975+
2	Divorced	1	2004	1	1	White	East	2	C34.1-Upper lobe, lung	3	Unknown	1	Left - origin of primary	5	IIIA	3	T2	N2	M0	Regional	33	35	100	200	0	3	0	10	2	Alive or dead of other cause	Alive or dead due to cancer	123	Alive	Yes	None/Unknown	Atlanta (Metropolitan) - 1975+
2	Divorced	1	2005	1	1	White	East	6	C34.9-Lung, NOS	3	Unknown	3	Bilateral, single primary	7	IV	6	TX	N1	M1	Distant	0	999	999	500	40	3	0	95	95	Dead (attributable to this cancer dx)	Alive or dead due to cancer	26	Dead	Yes	None/Unknown	Atlanta (Metropolitan) - 1975+
2	Divorced	1	2005	1	2	Black	East	2	C34.1-Upper lobe, lung	3	Unknown	2	Right - origin of primary	1	IA	2	T1	N0	M0	Localized	30	24	100	0	0	3	0	3	0	Dead (attributable to this cancer dx)	Alive or dead due to cancer	42	Dead	No/Unknown	None/Unknown	Atlanta (Metropolitan) - 1975+
1	Married (including common law)	2	2005	2	3	Other (American Indian/AK Native, Asian/Pacific Islander)	East	3	C34.2-Middle lobe, lung	1	Poorly differentiated; Grade III	2	Right - origin of primary	6	IIIB	5	T4	N2	M0	Regional	0	10	700	200	0	1	9	0	98	Dead (attributable to this cancer dx)	Alive or dead due to cancer	21	Dead	Yes	None/Unknown	Atlanta (Metropolitan) - 1975+
2	Divorced	1	2005	2	1	White	East	2	C34.1-Upper lobe, lung	1	Poorly differentiated; Grade III	2	Right - origin of primary	5	IIIA	2	T1	N2	M0	Regional	21	19	100	200	0	3	0	1	1	Dead (attributable to this cancer dx)	Alive or dead due to cancer	34	Dead	Yes	Beam radiation	Atlanta (Metropolitan) - 1975+
1	Married (including common law)	1	2006	2	2	Black	East	4	C34.3-Lower lobe, lung	1	Poorly differentiated; Grade III	1	Left - origin of primary	2	IB	3	T2	N0	M0	Regional	0	66	400	0	0	0	0	0	98	Dead (attributable to this cancer dx)	Alive or dead due to cancer	53	Dead	Yes	Beam radiation	Atlanta (Metropolitan) - 1975+
1	Married (including common law)	2	2006	2	1	White	East	4	C34.3-Lower lobe, lung	3	Unknown	2	Right - origin of primary	3	IIA	2	T1	N1	M0	Regional	33	14	100	100	0	3	0	96	1	Dead (attributable to this cancer dx)	Alive or dead due to cancer	7	Dead	Yes	None/Unknown	Atlanta (Metropolitan) - 1975+
2	Divorced	2	2006	1	1	White	East	2	C34.1-Upper lobe, lung	1	Poorly differentiated; Grade III	2	Right - origin of primary	1	IA	2	T1	N0	M0	Localized	33	15	100	0	0	3	0	30	0	Alive or dead of other cause	Dead (attributable to causes other than this cancer dx)	89	Dead	No/Unknown	None/Unknown	Atlanta (Metropolitan) - 1975+
1	Married (including common law)	1	2006	1	1	White	East	2	C34.1-Upper lobe, lung	1	Poorly differentiated; Grade III	2	Right - origin of primary	7	IV	3	T2	N0	M1	Distant	0	60	210	0	40	1	0	0	98	Dead (attributable to this cancer dx)	Alive or dead due to cancer	59	Dead	Yes	None/Unknown	Atlanta (Metropolitan) - 1975+
1	Married (including common law)	2	2007	2	1	White	East	3	C34.2-Middle lobe, lung	3	Unknown	2	Right - origin of primary	6	IIIB	4	T3	N3	M0	Distant	0	16	550	600	0	3	0	2	2	Dead (attributable to this cancer dx)	Alive or dead due to cancer	8	Dead	Yes	Beam radiation	Atlanta (Metropolitan) - 1975+
1	Married (including common law)	2	2007	1	2	Black	East	6	C34.9-Lung, NOS	3	Unknown	2	Right - origin of primary	7	IV	6	TX	N2	M1	Distant	0	999	999	200	40	1	1	99	99	Dead (attributable to this cancer dx)	Alive or dead due to cancer	1	Dead	No/Unknown	None/Unknown	Atlanta (Metropolitan) - 1975+
1	Married (including common law)	2	2007	2	2	Black	East	2	C34.1-Upper lobe, lung	3	Unknown	2	Right - origin of primary	2	IB	3	T2	N0	M0	Localized	33	40	100	0	0	3	0	6	0	Dead (attributable to this cancer dx)	Alive or dead due to cancer	36	Dead	No/Unknown	None/Unknown	Atlanta (Metropolitan) - 1975+
1	Married (including common law)	1	2007	2	1	White	East	2	C34.1-Upper lobe, lung	3	Unknown	1	Left - origin of primary	7	IV	6	TX	NX	M1	Distant	0	999	999	999	40	0	1	0	98	Dead (attributable to this cancer dx)	Alive or dead due to cancer	16	Dead	Yes	None/Unknown	Atlanta (Metropolitan) - 1975+
1	Married (including common law)	1	2007	1	1	White	East	4	C34.3-Lower lobe, lung	1	Poorly differentiated; Grade III	2	Right - origin of primary	2	IB	3	T2	N0	M0	Regional	21	45	420	0	0	0	0	0	98	Alive or dead of other cause	Alive or dead due to cancer	70	Alive	No/Unknown	Refused	Atlanta (Metropolitan) - 1975+
1	Married (including common law)	1	2006	2	1	White	East	4	C34.3-Lower lobe, lung	3	Unknown	2	Right - origin of primary	6	IIIB	5	T4	N0	M0	Regional	56	30	650	0	0	3	0	10	0	Alive or dead of other cause	Dead (attributable to causes other than this cancer dx)	64	Dead	No/Unknown	None/Unknown	Atlanta (Metropolitan) - 1975+
1	Widowed	2	2007	1	1	White	East	6	C34.9-Lung, NOS	3	Unknown		Only one side - side unspecified	7	IV	6	TX	N2	M1	Distant	0	999	999	200	50	0	1	0	98	Dead (attributable to this cancer dx)	Alive or dead due to cancer	1	Dead	Yes	Beam radiation	Atlanta (Metropolitan) - 1975+
2	Single (never married)	1	2008	2	1	White	East	1	C34.0-Main bronchus	3	Unknown	2	Right - origin of primary	7	IV	5	T4	N1	M1	Distant	0	999	700	100	40	0	0	0	98	Alive or dead of other cause	Dead (attributable to causes other than this cancer dx)	0	Dead	No/Unknown	None/Unknown	Atlanta (Metropolitan) - 1975+
1	Married (including common law)	1	2008	2	1	White	East	3	C34.2-Middle lobe, lung	3	Unknown	2	Right - origin of primary	7	IV	5	T4	N1	M1	Distant	0	84	720	100	40	0	0	0	98	Dead (attributable to this cancer dx)	Alive or dead due to cancer	13	Dead	Yes	None/Unknown	Atlanta (Metropolitan) - 1975+
2	Divorced	2	2008	1	1	White	East	6	C34.9-Lung, NOS	3	Unknown	2	Right - origin of primary	7	IV	3	T2	N2	M1	Distant	0	48	300	200	50	0	0	0	98	Dead (attributable to this cancer dx)	Alive or dead due to cancer	8	Dead	Yes	None/Unknown	Atlanta (Metropolitan) - 1975+
1	Married (including common law)	1	2008	1	1	White	East	4	C34.3-Lower lobe, lung	3	Unknown	2	Right - origin of primary	1	IA	2	T1	N0	M0	Localized	33	21	100	0	0	3	0	18	0	Dead (attributable to this cancer dx)	Alive or dead due to cancer	8	Dead	Yes	None/Unknown	Atlanta (Metropolitan) - 1975+
1	Married (including common law)	2	2008	2	1	White	East	2	C34.1-Upper lobe, lung	3	Unknown	2	Right - origin of primary	7	IV	5	T4	N3	M1	Distant	0	999	720	600	30	3	3	97	97	Dead (attributable to this cancer dx)	Alive or dead due to cancer	2	Dead	No/Unknown	Refused	Atlanta (Metropolitan) - 1975+
2	Single (never married)	1	2008	1	2	Black	East	6	C34.9-Lung, NOS	3	Unknown	3	Paired site, but no information concerning laterality	7	IV	6	TX	N0	M1	Distant	0	999	999	0	40	0	3	0	98	Dead (attributable to this cancer dx)	Alive or dead due to cancer	9	Dead	Yes	Beam radiation	Atlanta (Metropolitan) - 1975+
1	Married (including common law)	2	2008	2	1	White	East	6	C34.9-Lung, NOS	3	Unknown	3	Paired site, but no information concerning laterality	7	IV	6	TX	NX	M1	Distant	0	999	999	999	40	9	3	99	99	Dead (attributable to this cancer dx)	Alive or dead due to cancer	10	Dead	No/Unknown	None/Unknown	Atlanta (Metropolitan) - 1975+
1	Married (including common law)	2	2008	2	1	White	East	2	C34.1-Upper lobe, lung	1	Poorly differentiated; Grade III	2	Right - origin of primary	6	IIIB	5	T4	N2	M0	Regional	0	999	700	200	0	0	0	0	98	Dead (attributable to this cancer dx)	Alive or dead due to cancer	7	Dead	Yes	None/Unknown	Atlanta (Metropolitan) - 1975+
2	Single (never married)	2	2008	2	2	Black	East	2	C34.1-Upper lobe, lung	3	Unknown	2	Right - origin of primary	1	IA	2	T1	N0	M0	Localized	21	21	110	0	0	3	0	1	0	Alive or dead of other cause	Alive or dead due to cancer	74	Alive	No/Unknown	None/Unknown	Atlanta (Metropolitan) - 1975+
1	Widowed	2	2008	1	1	White	East	6	C34.9-Lung, NOS	3	Unknown	3	Paired site, but no information concerning laterality	7	IV	6	TX	N2	M1	Distant	0	24	999	200	40	0	3	0	98	Dead (attributable to this cancer dx)	Alive or dead due to cancer	1	Dead	Yes	Beam radiation	Atlanta (Metropolitan) - 1975+
1	Married (including common law)	2	2009	2	1	White	East	2	C34.1-Upper lobe, lung	3	Unknown	2	Right - origin of primary	1	IA	2	T1	N0	M0	Localized	33	10	100	0	0	3	0	29	0	Dead (attributable to this cancer dx)	Alive or dead due to cancer	6	Dead	No/Unknown	None/Unknown	Atlanta (Metropolitan) - 1975+
3	Unknown	2	2008	1	1	White	East	2	C34.1-Upper lobe, lung	3	Unknown	2	Right - origin of primary	7	IV	6	TX	N0	M1	Distant	0	999	100	0	40	0	3	0	98	Dead (attributable to this cancer dx)	Alive or dead due to cancer	7	Dead	No/Unknown	None/Unknown	Atlanta (Metropolitan) - 1975+
2	Divorced	2	2009	2	1	White	East	6	C34.9-Lung, NOS	3	Unknown	1	Left - origin of primary	7	IV	5	T4	N0	M1	Distant	0	999	720	0	40	0	3	0	98	Dead (attributable to this cancer dx)	Alive or dead due to cancer	0	Dead	No/Unknown	None/Unknown	Atlanta (Metropolitan) - 1975+
1	Married (including common law)	2	2009	2	2	Black	East	2	C34.1-Upper lobe, lung	1	Poorly differentiated; Grade III	1	Left - origin of primary	7	IV	2	T1	N0	M1	Distant	0	18	100	0	40	0	1	0	98	Dead (attributable to this cancer dx)	Alive or dead due to cancer	4	Dead	No/Unknown	None/Unknown	Atlanta (Metropolitan) - 1975+
1	Married (including common law)	2	2009	2	1	White	East	4	C34.3-Lower lobe, lung	1	Poorly differentiated; Grade III	1	Left - origin of primary	7	IV	3	T2	N3	M1	Distant	0	58	450	600	40	0	0	0	98	Dead (attributable to this cancer dx)	Alive or dead due to cancer	0	Dead	No/Unknown	None/Unknown	Atlanta (Metropolitan) - 1975+
1	Married (including common law)	2	2010	2	1	White	East	6	C34.9-Lung, NOS	3	Unknown	3	Paired site, but no information concerning laterality	7	IV	6	TX	N3	M1	Distant	0	999	999	600	51	0	3	0	98	Dead (attributable to this cancer dx)	Alive or dead due to cancer	2	Dead	Yes	None/Unknown	Atlanta (Metropolitan) - 1975+
2	Single (never married)	1	2010	1	1	White	East	2	C34.1-Upper lobe, lung	3	Unknown	2	Right - origin of primary	2	IB	3	T2	N0	M0	Regional	33	43	430	0	0	3	0	15	0	Alive or dead of other cause	Alive or dead due to cancer	57	Alive	No/Unknown	None/Unknown	Atlanta (Metropolitan) - 1975+
1	Widowed	1	2010	1	1	White	East	4	C34.3-Lower lobe, lung	3	Unknown	2	Right - origin of primary	7	IV	6	TX	N3	M1	Distant	0	999	100	600	51	0	3	0	98	Dead (attributable to this cancer dx)	Alive or dead due to cancer	4	Dead	Yes	Beam radiation	Atlanta (Metropolitan) - 1975+
1	Married (including common law)	2	2010	2	2	Black	East	1	C34.0-Main bronchus	1	Poorly differentiated; Grade III	2	Right - origin of primary	7	IV	5	T4	N2	M1	Distant	0	75	750	200	37	0	0	0	98	Dead (attributable to this cancer dx)	Alive or dead due to cancer	4	Dead	Yes	None/Unknown	Atlanta (Metropolitan) - 1975+
1	Married (including common law)	1	2010	2	2	Black	East	4	C34.3-Lower lobe, lung	3	Unknown	1	Left - origin of primary	7	IV	3	T2	N2	M1	Distant	0	77	100	200	40	0	0	0	98	Dead (attributable to this cancer dx)	Alive or dead due to cancer	13	Dead	No/Unknown	Refused	Atlanta (Metropolitan) - 1975+
1	Married (including common law)	1	2010	2	1	White	East	2	C34.1-Upper lobe, lung	3	Unknown	2	Right - origin of primary	7	IV	5	T4	N2	M1	Distant	0	38	100	200	40	0	0	0	98	Dead (attributable to this cancer dx)	Alive or dead due to cancer	9	Dead	Yes	Beam radiation	Atlanta (Metropolitan) - 1975+
1	Married (including common law)	2	2010	2	2	Black	East	2	C34.1-Upper lobe, lung	1	Poorly differentiated; Grade III	2	Right - origin of primary	2	IB	3	T2	N0	M0	Regional	33	65	420	0	0	3	0	22	0	Alive or dead of other cause	Alive or dead due to cancer	51	Alive	Yes	None/Unknown	Atlanta (Metropolitan) - 1975+
2	Divorced	2	2010	1	1	White	East	2	C34.1-Upper lobe, lung	3	Unknown	1	Left - origin of primary	7	IV	3	T2	N0	M1	Distant	0	31	100	0	30	0	3	0	98	Dead (attributable to this cancer dx)	Alive or dead due to cancer	12	Dead	Yes	None/Unknown	Atlanta (Metropolitan) - 1975+
2	Divorced	1	2011	1	1	White	East	2	C34.1-Upper lobe, lung	1	Poorly differentiated; Grade III	2	Right - origin of primary	7	IV	4	T3	N0	M1	Distant	33	115	500	0	40	3	3	10	0	Alive or dead of other cause	Alive or dead due to cancer	46	Alive	Yes	None/Unknown	Atlanta (Metropolitan) - 1975+
1	Married (including common law)	1	2011	1	2	Black	East	4	C34.3-Lower lobe, lung	1	Poorly differentiated; Grade III	2	Right - origin of primary	2	IB	3	T2	N0	M0	Localized	45	32	220	0	0	3	0	19	0	Dead (attributable to this cancer dx)	Alive or dead due to cancer	26	Dead	No/Unknown	None/Unknown	Atlanta (Metropolitan) - 1975+
1	Married (including common law)	1	2011	1	1	White	East	2	C34.1-Upper lobe, lung	3	Unknown	2	Right - origin of primary	7	IV	4	T3	N0	M1	Distant	0	61	600	0	41	0	0	0	98	Dead (attributable to this cancer dx)	Alive or dead due to cancer	17	Dead	Yes	Beam radiation	Atlanta (Metropolitan) - 1975+
2	Single (never married)	1	2011	2	1	White	East	5	C34.8-Overlapping lesion of lung	3	Unknown	2	Right - origin of primary	7	IV	3	T2	N2	M1	Distant	0	37	100	200	40	0	0	0	98	Dead (attributable to this cancer dx)	Alive or dead due to cancer	1	Dead	No/Unknown	Beam radiation	Atlanta (Metropolitan) - 1975+
1	Married (including common law)	2	2011	2	1	White	East	2	C34.1-Upper lobe, lung	3	Unknown	2	Right - origin of primary	7	IV	5	T4	N0	M1	Distant	0	53	700	0	40	0	0	0	98	Dead (attributable to this cancer dx)	Alive or dead due to cancer	1	Dead	No/Unknown	Beam radiation	Atlanta (Metropolitan) - 1975+
1	Married (including common law)	2	2011	1	1	White	East	4	C34.3-Lower lobe, lung	3	Unknown	1	Left - origin of primary	7	IV	3	T2	N0	M1	Distant	0	68	300	0	16	0	0	0	98	Dead (attributable to this cancer dx)	Alive or dead due to cancer	0	Dead	No/Unknown	None/Unknown	Atlanta (Metropolitan) - 1975+
2	Single (never married)	2	2012	2	2	Black	East	2	C34.1-Upper lobe, lung	2	Undifferentiated; anaplastic; Grade IV	2	Right - origin of primary	7	IV	5	T4	N2	M1	Distant	0	200	700	200	42	0	0	0	98	Dead (attributable to this cancer dx)	Alive or dead due to cancer	5	Dead	No/Unknown	Beam radiation	Atlanta (Metropolitan) - 1975+
1	Married (including common law)	2	2012	1	1	White	East	2	C34.1-Upper lobe, lung	1	Poorly differentiated; Grade III	1	Left - origin of primary	1	IA	2	T1	N0	M0	Localized	21	16	100	0	0	3	0	4	0	Alive or dead of other cause	Alive or dead due to cancer	33	Alive	No/Unknown	None/Unknown	Atlanta (Metropolitan) - 1975+
1	Married (including common law)	1	2012	2	2	Black	East	2	C34.1-Upper lobe, lung	3	Unknown	3	Paired site, but no information concerning laterality	6	IIIB	5	T4	N0	M0	Distant	21	999	999	0	20	0	0	0	98	Alive or dead of other cause	Alive or dead due to cancer	33	Alive	Yes	Beam radiation	Atlanta (Metropolitan) - 1975+
2	Separated	1	2012	1	2	Black	East	4	C34.3-Lower lobe, lung	3	Unknown	1	Left - origin of primary	4	IIB	4	T3	N0	M0	Regional	0	999	550	0	0	0	0	0	98	Alive or dead of other cause	Dead (attributable to causes other than this cancer dx)	0	Dead	No/Unknown	None/Unknown	Atlanta (Metropolitan) - 1975+
2	Divorced	1	2012	1	2	Black	East	4	C34.3-Lower lobe, lung	3	Unknown	2	Right - origin of primary	6	IIIB	5	T4	N0	M0	Distant	0	114	710	0	15	0	0	0	98	Dead (attributable to this cancer dx)	Alive or dead due to cancer	0	Dead	No/Unknown	Beam radiation	Atlanta (Metropolitan) - 1975+
1	Married (including common law)	2	2012	1	1	White	East	2	C34.1-Upper lobe, lung	3	Unknown	2	Right - origin of primary	7	IV	3	T2	N2	M1	Distant	0	39	100	200	51	0	0	0	98	Dead (attributable to this cancer dx)	Alive or dead due to cancer	3	Dead	Yes	None/Unknown	Atlanta (Metropolitan) - 1975+
3	Unknown	2	2012	2	1	White	East	2	C34.1-Upper lobe, lung	3	Unknown	2	Right - origin of primary	7	IV	3	T2	N2	M1	Distant	0	30	200	200	40	0	1	0	98	Dead (attributable to this cancer dx)	Alive or dead due to cancer	1	Dead	Yes	Beam radiation	Atlanta (Metropolitan) - 1975+
1	Widowed	2	2012	2	2	Black	East	4	C34.3-Lower lobe, lung	3	Unknown	1	Left - origin of primary	6	IIIB	3	T2	N3	M0	Distant	0	57	100	600	0	3	0	95	95	Dead (attributable to this cancer dx)	Alive or dead due to cancer	13	Dead	Yes	Beam radiation	Atlanta (Metropolitan) - 1975+
2	Divorced	1	2013	1	1	White	East	2	C34.1-Upper lobe, lung	1	Poorly differentiated; Grade III	1	Left - origin of primary	2	IB	3	T2	N0	M0	Localized	33	47	100	0	0	3	0	10	0	Dead (attributable to this cancer dx)	Alive or dead due to cancer	17	Dead	Yes	None/Unknown	Atlanta (Metropolitan) - 1975+
2	Single (never married)	1	2013	2	2	Black	East	6	C34.9-Lung, NOS	1	Poorly differentiated; Grade III	2	Right - origin of primary	7	IV	6	TX	N2	M1	Distant	0	999	999	200	40	1	0	95	95	Dead (attributable to this cancer dx)	Alive or dead due to cancer	15	Dead	Yes	Beam radiation	Atlanta (Metropolitan) - 1975+
2	Single (never married)	1	2013	2	2	Black	East	2	C34.1-Upper lobe, lung	1	Poorly differentiated; Grade III	2	Right - origin of primary	7	IV	4	T3	N0	M1	Distant	46	78	730	0	0	6	0	22	0	Dead (attributable to this cancer dx)	Alive or dead due to cancer	4	Dead	Yes	Beam radiation	Atlanta (Metropolitan) - 1975+
1	Married (including common law)	1	2013	1	1	White	East	1	C34.0-Main bronchus	3	Unknown	1	Left - origin of primary	7	IV	3	T2	N2	M1	Distant	0	38	200	200	51	0	3	0	98	Dead (attributable to this cancer dx)	Alive or dead due to cancer	5	Dead	Yes	None/Unknown	Atlanta (Metropolitan) - 1975+
2	Single (never married)	1	2013	1	1	White	East	2	C34.1-Upper lobe, lung	3	Unknown	1	Left - origin of primary	7	IV	5	T4	N1	M1	Distant	0	19	100	100	41	0	3	0	98	Alive or dead of other cause	Alive or dead due to cancer	23	Alive	Yes	None/Unknown	Atlanta (Metropolitan) - 1975+
2	Single (never married)	1	2013	2	1	White	East	3	C34.2-Middle lobe, lung	1	Poorly differentiated; Grade III	2	Right - origin of primary	7	IV	5	T4	N3	M1	Distant	0	95	700	600	41	3	3	95	95	Dead (attributable to this cancer dx)	Alive or dead due to cancer	8	Dead	Yes	None/Unknown	Atlanta (Metropolitan) - 1975+
3	Unknown	1	2013	2	2	Black	East	4	C34.3-Lower lobe, lung	3	Unknown	1	Left - origin of primary	7	IV	5	T4	N0	M1	Distant	0	150	700	0	40	0	0	0	98	Dead (attributable to this cancer dx)	Alive or dead due to cancer	4	Dead	No/Unknown	Beam radiation	Atlanta (Metropolitan) - 1975+
2	Single (never married)	1	2013	1	2	Black	East	2	C34.1-Upper lobe, lung	1	Poorly differentiated; Grade III	1	Left - origin of primary	7	IV	2	T1	N3	M1	Distant	0	27	100	600	0	0	0	0	98	Dead (attributable to this cancer dx)	Alive or dead due to cancer	10	Dead	Yes	Beam radiation	Atlanta (Metropolitan) - 1975+
2	Separated	1	2013	1	2	Black	East	2	C34.1-Upper lobe, lung	1	Poorly differentiated; Grade III	2	Right - origin of primary	1	IA	2	T1	N0	M0	Localized	33	45	110	0	0	3	0	9	0	Alive or dead of other cause	Dead (attributable to causes other than this cancer dx)	9	Dead	No/Unknown	None/Unknown	Atlanta (Metropolitan) - 1975+
1	Married (including common law)	2	2013	2	2	Black	East	4	C34.3-Lower lobe, lung	3	Unknown	2	Right - origin of primary	7	IV	3	T2	N0	M1	Distant	0	64	100	0	40	0	0	0	98	Dead (attributable to this cancer dx)	Alive or dead due to cancer	3	Dead	Yes	Beam radiation	Atlanta (Metropolitan) - 1975+
1	Married (including common law)	1	2014	2	2	Black	East	2	C34.1-Upper lobe, lung	3	Unknown	1	Left - origin of primary	7	IV	5	T4	N2	M1	Distant	0	104	700	200	40	0	0	0	98	Alive or dead of other cause	Alive or dead due to cancer	3	Alive	Yes	Beam radiation	Atlanta (Metropolitan) - 1975+
1	Married (including common law)	2	2014	1	3	Other (American Indian/AK Native, Asian/Pacific Islander)	East	6	C34.9-Lung, NOS	3	Unknown	3	Bilateral, single primary	7	IV	5	T4	N2	M1	Distant	0	90	700	200	40	1	0	95	95	Alive or dead of other cause	Alive or dead due to cancer	2	Alive	Yes	None/Unknown	Atlanta (Metropolitan) - 1975+
1	Widowed	1	2014	1	1	White	East	6	C34.9-Lung, NOS	3	Unknown	2	Right - origin of primary	6	IIIB	6	TX	N3	M0	Distant	0	999	999	600	0	1	0	95	95	Dead (attributable to this cancer dx)	Alive or dead due to cancer	1	Dead	No/Unknown	Beam radiation	Atlanta (Metropolitan) - 1975+
3	Unknown	1	2014	2	2	Black	East	3	C34.2-Middle lobe, lung	1	Poorly differentiated; Grade III	2	Right - origin of primary	7	IV	6	TX	N2	M1	Distant	0	999	999	200	40	0	1	0	98	Dead (attributable to this cancer dx)	Alive or dead due to cancer	4	Dead	Yes	Beam radiation	Atlanta (Metropolitan) - 1975+
1	Married (including common law)	1	2014	2	1	White	East	6	C34.9-Lung, NOS	3	Unknown	3	Paired site, but no information concerning laterality	7	IV	6	TX	N3	M1	Distant	0	999	999	600	51	0	3	0	98	Alive or dead of other cause	Alive or dead due to cancer	5	Alive	Yes	None/Unknown	Atlanta (Metropolitan) - 1975+
1	Married (including common law)	1	2014	1	1	White	East	2	C34.1-Upper lobe, lung	1	Poorly differentiated; Grade III	2	Right - origin of primary	3	IIA	2	T1	N1	M0	Regional	33	10	100	100	0	3	0	9	1	Alive or dead of other cause	Alive or dead due to cancer	5	Alive	Yes	Recommended, unknown if administered	Atlanta (Metropolitan) - 1975+
2	Single (never married)	1	2014	2	2	Black	East	6	C34.9-Lung, NOS	3	Unknown	2	Right - origin of primary	6	IIIB	5	T4	N2	M0	Regional	0	999	700	200	0	0	0	95	95	Dead (attributable to this cancer dx)	Alive or dead due to cancer	5	Dead	Yes	Beam radiation	Atlanta (Metropolitan) - 1975+
1	Married (including common law)	2	2013	2	1	White	East	4	C34.3-Lower lobe, lung	3	Unknown	3	Bilateral, single primary	7	IV	5	T4	N1	M1	Distant	0	999	999	800	75	0	0	0	98	Alive or dead of other cause	Dead (attributable to causes other than this cancer dx)	0	Dead	No/Unknown	None/Unknown	Atlanta (Metropolitan) - 1975+
1	Married (including common law)	1	2014	2	3	Other (American Indian/AK Native, Asian/Pacific Islander)	East	4	C34.3-Lower lobe, lung	1	Poorly differentiated; Grade III	1	Left - origin of primary	7	IV	3	T2	N1	M1	Distant	0	60	300	100	51	0	0	0	98	Alive or dead of other cause	Alive or dead due to cancer	5	Alive	Yes	Beam radiation	Atlanta (Metropolitan) - 1975+
1	Married (including common law)	2	2004	2	1	White	Pacific Coast	6	C34.9-Lung, NOS	3	Unknown	2	Right - origin of primary	7	IV	6	TX	N3	M1	Distant	0	999	999	600	30	0	3	0	98	Dead (attributable to this cancer dx)	Alive or dead due to cancer	17	Dead	Yes	None/Unknown	San Jose-Monterey - 1992+
1	Married (including common law)	1	2005	1	1	White	Pacific Coast	2	C34.1-Upper lobe, lung	3	Unknown	2	Right - origin of primary	5	IIIA	3	T2	N2	M0	Regional	0	38	100	200	0	1	0	1	1	Dead (attributable to this cancer dx)	Alive or dead due to cancer	8	Dead	Yes	Beam radiation	San Jose-Monterey - 1992+
2	Single (never married)	1	2005	2	1	White	Pacific Coast	2	C34.1-Upper lobe, lung	3	Unknown	2	Right - origin of primary	7	IV	4	T3	N1	M1	Distant	0	999	730	100	40	0	0	0	98	Dead (attributable to this cancer dx)	Alive or dead due to cancer	1	Dead	No/Unknown	Beam radiation	San Jose-Monterey - 1992+
1	Married (including common law)	1	2007	2	3	Other (American Indian/AK Native, Asian/Pacific Islander)	Pacific Coast	2	C34.1-Upper lobe, lung	3	Unknown	1	Left - origin of primary	6	IIIB	5	T4	N1	M0	Regional	0	40	700	100	0	0	0	0	98	Dead (attributable to this cancer dx)	Alive or dead due to cancer	4	Dead	Yes	Beam radiation	San Jose-Monterey - 1992+
2	Single (never married)	2	2007	2	1	White	Pacific Coast	6	C34.9-Lung, NOS	3	Unknown	2	Right - origin of primary	7	IV	5	T4	N3	M1	Distant	0	999	790	600	40	3	0	97	97	Dead (attributable to this cancer dx)	Alive or dead due to cancer	5	Dead	Yes	Beam radiation	San Jose-Monterey - 1992+
2	Single (never married)	1	2007	2	1	White	Pacific Coast	2	C34.1-Upper lobe, lung	1	Poorly differentiated; Grade III	2	Right - origin of primary	6	IIIB	5	T4	N2	M0	Distant	0	57	720	200	0	1	0	98	97	Alive or dead of other cause	Alive or dead due to cancer	86	Alive	Yes	Beam radiation	San Jose-Monterey - 1992+
2	Separated	1	2009	1	1	White	Pacific Coast	2	C34.1-Upper lobe, lung	1	Poorly differentiated; Grade III	1	Left - origin of primary	7	IV	3	T2	N2	M1	Distant	33	30	430	200	40	3	0	20	9	Dead (attributable to this cancer dx)	Alive or dead due to cancer	65	Dead	Yes	Beam radiation	San Jose-Monterey - 1992+
2	Divorced	1	2009	1	1	White	Pacific Coast	4	C34.3-Lower lobe, lung	2	Undifferentiated; anaplastic; Grade IV	2	Right - origin of primary	7	IV	3	T2	N0	M1	Distant	0	85	450	0	40	9	0	0	98	Dead (attributable to this cancer dx)	Alive or dead due to cancer	7	Dead	Yes	None/Unknown	San Jose-Monterey - 1992+
1	Married (including common law)	1	2009	2	1	White	Pacific Coast	2	C34.1-Upper lobe, lung	3	Unknown	1	Left - origin of primary	6	IIIB	5	T4	N2	M0	Regional	0	17	650	200	0	0	0	0	98	Dead (attributable to this cancer dx)	Alive or dead due to cancer	1	Dead	Yes	None/Unknown	San Jose-Monterey - 1992+
2	Single (never married)	2	2010	2	1	White	Pacific Coast	4	C34.3-Lower lobe, lung	3	Unknown	1	Left - origin of primary	7	IV	5	T4	N3	M1	Distant	0	37	100	600	42	1	0	1	1	Dead (attributable to this cancer dx)	Alive or dead due to cancer	1	Dead	No/Unknown	None/Unknown	San Jose-Monterey - 1992+
2	Divorced	2	2010	2	1	White	Pacific Coast	2	C34.1-Upper lobe, lung	1	Poorly differentiated; Grade III	2	Right - origin of primary	1	IA	2	T1	N0	M0	Localized	21	10	100	0	0	0	0	0	98	Alive or dead of other cause	Alive or dead due to cancer	58	Alive	No/Unknown	None/Unknown	San Jose-Monterey - 1992+
1	Married (including common law)	1	2010	2	2	Black	Pacific Coast	2	C34.1-Upper lobe, lung	3	Unknown	2	Right - origin of primary	7	IV	5	T4	N1	M1	Distant	0	162	560	100	52	0	0	0	98	Dead (attributable to this cancer dx)	Alive or dead due to cancer	0	Dead	Yes	Beam radiation	San Jose-Monterey - 1992+
1	Married (including common law)	2	2010	2	1	White	Pacific Coast	4	C34.3-Lower lobe, lung	3	Unknown	1	Left - origin of primary	7	IV	6	TX	N2	M1	Distant	0	999	100	200	40	0	3	0	98	Dead (attributable to this cancer dx)	Alive or dead due to cancer	1	Dead	No/Unknown	None/Unknown	San Jose-Monterey - 1992+
1	Married (including common law)	1	2011	1	1	White	Pacific Coast	2	C34.1-Upper lobe, lung	1	Poorly differentiated; Grade III	1	Left - origin of primary	4	IIB	3	T2	N1	M0	Regional	33	34	100	100	0	3	0	97	5	Dead (attributable to this cancer dx)	Alive or dead due to cancer	9	Dead	Yes	None/Unknown	San Jose-Monterey - 1992+
1	Married (including common law)	2	2011	1	3	Other (American Indian/AK Native, Asian/Pacific Islander)	Pacific Coast	2	C34.1-Upper lobe, lung	1	Poorly differentiated; Grade III	2	Right - origin of primary	2	IB	3	T2	N0	M0	Regional	33	25	420	0	0	3	0	15	0	Alive or dead of other cause	Alive or dead due to cancer	42	Alive	No/Unknown	None/Unknown	San Jose-Monterey - 1992+
1	Married (including common law)	1	2011	2	1	White	Pacific Coast	2	C34.1-Upper lobe, lung	3	Unknown	2	Right - origin of primary	5	IIIA	6	TX	N2	M0	Regional	0	999	100	200	0	1	0	95	95	Dead (attributable to this cancer dx)	Alive or dead due to cancer	13	Dead	Yes	Beam radiation	San Jose-Monterey - 1992+
1	Widowed	2	2011	1	1	White	Pacific Coast	3	C34.2-Middle lobe, lung	3	Unknown	2	Right - origin of primary	7	IV	2	T1	N0	M1	Distant	0	25	100	0	40	0	3	0	98	Dead (attributable to this cancer dx)	Alive or dead due to cancer	5	Dead	No/Unknown	None/Unknown	San Jose-Monterey - 1992+
1	Widowed	2	2011	2	3	Other (American Indian/AK Native, Asian/Pacific Islander)	Pacific Coast	2	C34.1-Upper lobe, lung	1	Poorly differentiated; Grade III	2	Right - origin of primary	7	IV	6	TX	N2	M1	Distant	0	999	100	200	40	0	0	0	98	Dead (attributable to this cancer dx)	Alive or dead due to cancer	3	Dead	Yes	None/Unknown	San Jose-Monterey - 1992+
2	Single (never married)	1	2012	2	1	White	Pacific Coast	6	C34.9-Lung, NOS	3	Unknown	2	Right - origin of primary	7	IV	5	T4	N3	M1	Distant	0	999	800	600	40	0	3	0	98	Dead (attributable to this cancer dx)	Alive or dead due to cancer	0	Dead	No/Unknown	None/Unknown	San Jose-Monterey - 1992+
1	Married (including common law)	1	2012	2	1	White	Pacific Coast	2	C34.1-Upper lobe, lung	1	Poorly differentiated; Grade III	1	Left - origin of primary	4	IIB	3	T2	N1	M0	Regional	33	40	100	100	0	3	0	26	1	Alive or dead of other cause	Alive or dead due to cancer	29	Alive	Yes	None/Unknown	San Jose-Monterey - 1992+
3	Unknown	1	2012	1	1	White	Pacific Coast	4	C34.3-Lower lobe, lung	1	Poorly differentiated; Grade III	1	Left - origin of primary	2	IB	3	T2	N0	M0	Localized	33	40	100	0	0	3	0	17	0	Dead (attributable to this cancer dx)	Alive or dead due to cancer	11	Dead	Yes	None/Unknown	San Jose-Monterey - 1992+
1	Married (including common law)	1	2013	2	1	White	Pacific Coast	6	C34.9-Lung, NOS	3	Unknown	3	Paired site, but no information concerning laterality	7	IV	5	T4	N2	M1	Distant	0	53	700	200	51	1	0	95	95	Dead (attributable to this cancer dx)	Alive or dead due to cancer	4	Dead	Yes	Beam radiation	San Jose-Monterey - 1992+
1	Married (including common law)	2	2013	1	1	White	Pacific Coast	2	C34.1-Upper lobe, lung	1	Poorly differentiated; Grade III	2	Right - origin of primary	7	IV	2	T1	N2	M1	Distant	0	24	100	200	25	0	0	0	98	Dead (attributable to this cancer dx)	Alive or dead due to cancer	1	Dead	No/Unknown	Beam radiation	San Jose-Monterey - 1992+
1	Married (including common law)	1	2013	2	1	White	Pacific Coast	3	C34.2-Middle lobe, lung	3	Unknown	2	Right - origin of primary	5	IIIA	2	T1	N2	M0	Regional	0	8	100	200	0	0	0	95	95	Dead (attributable to this cancer dx)	Alive or dead due to cancer	3	Dead	Yes	None/Unknown	San Jose-Monterey - 1992+
2	Single (never married)	1	2014	2	1	White	Pacific Coast	4	C34.3-Lower lobe, lung	3	Unknown	1	Left - origin of primary	7	IV	2	T1	N0	M1	Distant	0	24	300	0	40	0	0	0	98	Alive or dead of other cause	Dead (attributable to causes other than this cancer dx)	2	Dead	Yes	None/Unknown	San Jose-Monterey - 1992+
1	Married (including common law)	1	2014	2	1	White	Pacific Coast	2	C34.1-Upper lobe, lung	3	Unknown	2	Right - origin of primary	7	IV	3	T2	N2	M1	Distant	0	123	100	200	40	0	3	0	98	Alive or dead of other cause	Alive or dead due to cancer	6	Alive	Yes	Beam radiation	San Jose-Monterey - 1992+
2	Divorced	2	2004	2	1	White	Pacific Coast	2	C34.1-Upper lobe, lung	1	Poorly differentiated; Grade III	2	Right - origin of primary	6	IIIB	5	T4	N2	M0	Regional	0	20	700	200	0	1	0	0	98	Dead (attributable to this cancer dx)	Alive or dead due to cancer	3	Dead	No/Unknown	Refused	Los Angeles - 1992+
2	Divorced	2	2004	1	1	White	Pacific Coast	2	C34.1-Upper lobe, lung	1	Poorly differentiated; Grade III	2	Right - origin of primary	7	IV	3	T2	N0	M1	Distant	0	60	100	0	40	0	0	0	98	Dead (attributable to this cancer dx)	Alive or dead due to cancer	1	Dead	No/Unknown	Beam radiation	Los Angeles - 1992+
2	Single (never married)	1	2004	2	1	White	Pacific Coast	2	C34.1-Upper lobe, lung	1	Poorly differentiated; Grade III	2	Right - origin of primary	4	IIB	4	T3	N0	M0	Regional	0	999	600	0	0	0	0	0	98	Dead (attributable to this cancer dx)	Alive or dead due to cancer	2	Dead	No/Unknown	Refused	Los Angeles - 1992+
1	Widowed	2	2004	1	1	White	Pacific Coast	4	C34.3-Lower lobe, lung	1	Poorly differentiated; Grade III	1	Left - origin of primary	1	IA	2	T1	N0	M0	Localized	21	17	100	0	0	1	0	97	0	Dead (attributable to this cancer dx)	Alive or dead due to cancer	34	Dead	No/Unknown	None/Unknown	Los Angeles - 1992+
1	Married (including common law)	2	2004	2	1	White	Pacific Coast	2	C34.1-Upper lobe, lung	3	Unknown	2	Right - origin of primary	7	IV	5	T4	N3	M1	Distant	0	23	720	600	50	1	0	1	1	Dead (attributable to this cancer dx)	Alive or dead due to cancer	11	Dead	Yes	Beam radiation	Los Angeles - 1992+
1	Married (including common law)	2	2004	1	1	White	Pacific Coast	4	C34.3-Lower lobe, lung	1	Poorly differentiated; Grade III	2	Right - origin of primary	5	IIIA	3	T2	N2	M0	Regional	33	45	100	200	0	5	0	11	0	Alive or dead of other cause	Alive or dead due to cancer	120	Alive	Yes	None/Unknown	Los Angeles - 1992+
2	Divorced	1	2004	1	1	White	Pacific Coast	2	C34.1-Upper lobe, lung	3	Unknown	1	Left - origin of primary	2	IB	3	T2	N0	M0	Localized	56	70	100	0	0	3	0	21	0	Dead (attributable to this cancer dx)	Alive or dead due to cancer	38	Dead	No/Unknown	Beam radiation	Los Angeles - 1992+
2	Divorced	1	2004	1	1	White	Pacific Coast	2	C34.1-Upper lobe, lung	1	Poorly differentiated; Grade III	1	Left - origin of primary	6	IIIB	5	T4	N2	M0	Distant	46	66	720	200	0	3	0	8	1	Dead (attributable to this cancer dx)	Alive or dead due to cancer	5	Dead	Yes	Beam radiation	Los Angeles - 1992+
2	Divorced	1	2005	1	1	White	Pacific Coast	4	C34.3-Lower lobe, lung	2	Undifferentiated; anaplastic; Grade IV	2	Right - origin of primary	5	IIIA	2	T1	N2	M0	Regional	33	18	100	200	0	3	0	13	6	Alive or dead of other cause	Dead (attributable to causes other than this cancer dx)	40	Dead	Yes	Beam radiation	Los Angeles - 1992+
1	Widowed	2	2005	1	1	White	Pacific Coast	6	C34.9-Lung, NOS	3	Unknown	3	Paired site, but no information concerning laterality	7	IV	5	T4	NX	M1	Distant	0	999	720	999	40	9	3	0	98	Dead (attributable to this cancer dx)	Alive or dead due to cancer	0	Dead	No/Unknown	None/Unknown	Los Angeles - 1992+
2	Single (never married)	1	2005	2	1	White	Pacific Coast	2	C34.1-Upper lobe, lung	1	Poorly differentiated; Grade III	1	Left - origin of primary	6	IIIB	5	T4	N2	M0	Distant	0	999	720	200	0	0	0	0	98	Dead (attributable to this cancer dx)	Alive or dead due to cancer	5	Dead	No/Unknown	None/Unknown	Los Angeles - 1992+
1	Married (including common law)	2	2005	2	3	Other (American Indian/AK Native, Asian/Pacific Islander)	Pacific Coast	2	C34.1-Upper lobe, lung	1	Poorly differentiated; Grade III	1	Left - origin of primary	1	IA	2	T1	N0	M0	Localized	21	30	100	0	0	3	0	1	0	Dead (attributable to this cancer dx)	Alive or dead due to cancer	10	Dead	No/Unknown	Radioactive implants	Los Angeles - 1992+
1	Widowed	2	2005	1	1	White	Pacific Coast	2	C34.1-Upper lobe, lung	3	Unknown	1	Left - origin of primary	6	IIIB	5	T4	NX	M0	Distant	0	999	790	999	0	9	0	0	98	Dead (attributable to this cancer dx)	Alive or dead due to cancer	0	Dead	No/Unknown	None/Unknown	Los Angeles - 1992+
1	Married (including common law)	1	2005	2	2	Black	Pacific Coast	2	C34.1-Upper lobe, lung	1	Poorly differentiated; Grade III	1	Left - origin of primary	2	IB	3	T2	N0	M0	Localized	33	55	100	0	0	3	0	6	0	Alive or dead of other cause	Alive or dead due to cancer	116	Alive	No/Unknown	None/Unknown	Los Angeles - 1992+
1	Married (including common law)	2	2005	2	1	White	Pacific Coast	2	C34.1-Upper lobe, lung	3	Unknown	1	Left - origin of primary	1	IA	2	T1	N0	M0	Localized	33	20	100	0	0	3	0	5	0	Alive or dead of other cause	Alive or dead due to cancer	114	Alive	No/Unknown	None/Unknown	Los Angeles - 1992+
1	Married (including common law)	1	2005	1	1	White	Pacific Coast	2	C34.1-Upper lobe, lung	3	Unknown	2	Right - origin of primary	1	IA	2	T1	N0	M0	Localized	33	16	100	0	0	3	0	7	0	Alive or dead of other cause	Alive or dead due to cancer	116	Alive	No/Unknown	None/Unknown	Los Angeles - 1992+
1	Married (including common law)	1	2005	2	1	White	Pacific Coast	4	C34.3-Lower lobe, lung	1	Poorly differentiated; Grade III	2	Right - origin of primary	7	IV	5	T4	N3	M1	Distant	0	999	720	600	40	0	0	0	98	Dead (attributable to this cancer dx)	Alive or dead due to cancer	6	Dead	No/Unknown	Beam radiation	Los Angeles - 1992+
1	Married (including common law)	1	2005	1	1	White	Pacific Coast	3	C34.2-Middle lobe, lung	1	Poorly differentiated; Grade III	2	Right - origin of primary	2	IB	3	T2	N0	M0	Regional	33	30	450	0	0	3	0	5	0	Dead (attributable to this cancer dx)	Alive or dead due to cancer	21	Dead	Yes	None/Unknown	Los Angeles - 1992+
2	Divorced	2	2005	2	1	White	Pacific Coast	6	C34.9-Lung, NOS	1	Poorly differentiated; Grade III	1	Left - origin of primary	7	IV	5	T4	N2	M1	Distant	0	110	720	200	50	0	1	0	98	Dead (attributable to this cancer dx)	Alive or dead due to cancer	0	Dead	No/Unknown	None/Unknown	Los Angeles - 1992+
2	Divorced	2	2005	1	1	White	Pacific Coast	6	C34.9-Lung, NOS	3	Unknown	2	Right - origin of primary	7	IV	5	T4	N2	M1	Distant	0	30	650	200	23	0	0	0	98	Dead (attributable to this cancer dx)	Alive or dead due to cancer	15	Dead	No/Unknown	None/Unknown	Los Angeles - 1992+
1	Married (including common law)	1	2006	1	2	Black	Pacific Coast	2	C34.1-Upper lobe, lung	2	Undifferentiated; anaplastic; Grade IV	1	Left - origin of primary	1	IA	2	T1	N0	M0	Localized	33	25	100	0	0	3	0	55	0	Alive or dead of other cause	Dead (attributable to causes other than this cancer dx)	13	Dead	No/Unknown	None/Unknown	Los Angeles - 1992+
2	Single (never married)	1	2006	1	2	Black	Pacific Coast	5	C34.8-Overlapping lesion of lung	1	Poorly differentiated; Grade III	1	Left - origin of primary	5	IIIA	3	T2	N2	M0	Regional	56	60	450	200	0	3	0	15	6	Dead (attributable to this cancer dx)	Alive or dead due to cancer	7	Dead	No/Unknown	None/Unknown	Los Angeles - 1992+
1	Widowed	2	2006	1	1	White	Pacific Coast	2	C34.1-Upper lobe, lung	3	Unknown	2	Right - origin of primary	7	IV	5	T4	NX	M1	Distant	0	999	720	999	35	0	0	0	98	Dead (attributable to this cancer dx)	Alive or dead due to cancer	9	Dead	Yes	Beam radiation	Los Angeles - 1992+
1	Widowed	2	2006	2	1	White	Pacific Coast	6	C34.9-Lung, NOS	3	Unknown	3	Paired site, but no information concerning laterality	7	IV	6	TX	NX	M1	Distant	0	999	999	999	40	0	0	0	98	Dead (attributable to this cancer dx)	Alive or dead due to cancer	0	Dead	No/Unknown	None/Unknown	Los Angeles - 1992+
2	Single (never married)	1	2006	2	1	White	Pacific Coast	6	C34.9-Lung, NOS	3	Unknown	2	Right - origin of primary	6	IIIB	6	TX	N3	M0	Distant	0	999	999	600	0	0	0	0	98	Dead (attributable to this cancer dx)	Alive or dead due to cancer	52	Dead	No/Unknown	Beam radiation	Los Angeles - 1992+
1	Widowed	2	2006	2	1	White	Pacific Coast	4	C34.3-Lower lobe, lung	1	Poorly differentiated; Grade III	1	Left - origin of primary	1	IA	2	T1	N0	M0	Localized	33	21	100	0	0	3	0	98	0	Alive or dead of other cause	Alive or dead due to cancer	102	Alive	No/Unknown	None/Unknown	Los Angeles - 1992+
1	Married (including common law)	1	2006	2	1	White	Pacific Coast	2	C34.1-Upper lobe, lung	3	Unknown	2	Right - origin of primary	1	IA	2	T1	N0	M0	Localized	33	10	100	0	0	3	0	5	0	Dead (attributable to this cancer dx)	Alive or dead due to cancer	54	Dead	No/Unknown	None/Unknown	Los Angeles - 1992+
1	Married (including common law)	2	2006	2	1	White	Pacific Coast	4	C34.3-Lower lobe, lung	1	Poorly differentiated; Grade III	2	Right - origin of primary	1	IA	2	T1	N0	M0	Localized	21	28	100	0	0	1	0	0	98	Dead (attributable to this cancer dx)	Alive or dead due to cancer	2	Dead	No/Unknown	None/Unknown	Los Angeles - 1992+
1	Married (including common law)	2	2006	2	1	White	Pacific Coast	6	C34.9-Lung, NOS	3	Unknown	2	Right - origin of primary	7	IV	5	T4	N3	M1	Distant	0	20	720	600	35	3	0	97	1	Dead (attributable to this cancer dx)	Alive or dead due to cancer	1	Dead	No/Unknown	None/Unknown	Los Angeles - 1992+
1	Married (including common law)	2	2007	2	1	White	Pacific Coast	2	C34.1-Upper lobe, lung	2	Undifferentiated; anaplastic; Grade IV	2	Right - origin of primary	1	IA	2	T1	N0	M0	Localized	22	11	100	0	0	0	0	0	98	Dead (attributable to this cancer dx)	Alive or dead due to cancer	23	Dead	No/Unknown	None/Unknown	Los Angeles - 1992+
1	Widowed	1	2007	1	2	Black	Pacific Coast	2	C34.1-Upper lobe, lung	1	Poorly differentiated; Grade III	1	Left - origin of primary	1	IA	2	T1	N0	M0	Localized	33	14	100	0	0	3	0	5	0	Alive or dead of other cause	Alive or dead due to cancer	95	Alive	No/Unknown	None/Unknown	Los Angeles - 1992+
2	Single (never married)	1	2006	2	1	White	Pacific Coast	4	C34.3-Lower lobe, lung	2	Undifferentiated; anaplastic; Grade IV	2	Right - origin of primary	6	IIIB	5	T4	N3	M0	Distant	0	43	720	600	0	0	0	0	98	Alive or dead of other cause	Dead (attributable to causes other than this cancer dx)	19	Dead	Yes	None/Unknown	Los Angeles - 1992+
1	Widowed	2	2006	1	1	White	Pacific Coast	6	C34.9-Lung, NOS	1	Poorly differentiated; Grade III	3	Paired site, but no information concerning laterality	7	IV	6	TX	NX	M1	Distant	0	999	999	999	40	9	3	0	98	Dead (attributable to this cancer dx)	Alive or dead due to cancer	9	Dead	No/Unknown	Recommended, unknown if administered	Los Angeles - 1992+
2	Single (never married)	1	2007	1	1	White	Pacific Coast	2	C34.1-Upper lobe, lung	1	Poorly differentiated; Grade III	1	Left - origin of primary	7	IV	4	T3	N0	M1	Distant	46	60	600	0	35	3	0	11	0	Dead (attributable to this cancer dx)	Alive or dead due to cancer	39	Dead	No/Unknown	None/Unknown	Los Angeles - 1992+
2	Divorced	2	2007	2	1	White	Pacific Coast	6	C34.9-Lung, NOS	2	Undifferentiated; anaplastic; Grade IV	2	Right - origin of primary	6	IIIB	5	T4	N3	M0	Distant	0	90	700	600	0	0	0	0	98	Dead (attributable to this cancer dx)	Alive or dead due to cancer	43	Dead	Yes	Beam radiation	Los Angeles - 1992+
1	Married (including common law)	1	2007	2	1	White	Pacific Coast	6	C34.9-Lung, NOS	1	Poorly differentiated; Grade III	2	Right - origin of primary	6	IIIB	5	T4	N2	M0	Distant	0	999	790	200	0	0	0	0	98	Dead (attributable to this cancer dx)	Alive or dead due to cancer	16	Dead	Yes	Beam radiation	Los Angeles - 1992+
1	Widowed	2	2007	1	1	White	Pacific Coast	4	C34.3-Lower lobe, lung	3	Unknown	1	Left - origin of primary	1	IA	2	T1	N0	M0	Localized	22	10	100	0	0	0	0	0	98	Dead (attributable to this cancer dx)	Alive or dead due to cancer	6	Dead	No/Unknown	None/Unknown	Los Angeles - 1992+
1	Married (including common law)	2	2007	1	1	White	Pacific Coast	2	C34.1-Upper lobe, lung	3	Unknown	1	Left - origin of primary	7	IV	3	T2	N1	M1	Distant	0	50	450	100	40	0	0	0	98	Dead (attributable to this cancer dx)	Alive or dead due to cancer	4	Dead	No/Unknown	Beam radiation	Los Angeles - 1992+
1	Married (including common law)	2	2007	1	1	White	Pacific Coast	2	C34.1-Upper lobe, lung	3	Unknown	2	Right - origin of primary	5	IIIA	6	TX	N2	M0	Regional	0	999	300	200	0	1	0	98	97	Dead (attributable to this cancer dx)	Alive or dead due to cancer	19	Dead	Yes	Beam radiation	Los Angeles - 1992+
2	Divorced	1	2007	2	1	White	Pacific Coast	6	C34.9-Lung, NOS	3	Unknown	3	Paired site, but no information concerning laterality	7	IV	6	TX	N2	M1	Distant	0	999	999	200	30	0	1	0	98	Dead (attributable to this cancer dx)	Alive or dead due to cancer	8	Dead	No/Unknown	None/Unknown	Los Angeles - 1992+
2	Single (never married)	2	2007	1	2	Black	Pacific Coast	2	C34.1-Upper lobe, lung	1	Poorly differentiated; Grade III	2	Right - origin of primary	2	IB	3	T2	N0	M0	Regional	21	40	450	0	0	0	0	0	98	Dead (attributable to this cancer dx)	Alive or dead due to cancer	7	Dead	No/Unknown	None/Unknown	Los Angeles - 1992+
2	Separated	1	2007	2	1	White	Pacific Coast	2	C34.1-Upper lobe, lung	3	Unknown	2	Right - origin of primary	7	IV	6	TX	N2	M1	Distant	0	999	100	200	40	0	3	0	98	Dead (attributable to this cancer dx)	Alive or dead due to cancer	12	Dead	Yes	Recommended, unknown if administered	Los Angeles - 1992+
1	Married (including common law)	2	2007	2	3	Other (American Indian/AK Native, Asian/Pacific Islander)	Pacific Coast	2	C34.1-Upper lobe, lung	1	Poorly differentiated; Grade III	1	Left - origin of primary	7	IV	3	T2	N1	M1	Distant	30	35	100	100	40	3	3	9	4	Alive or dead of other cause	Dead (attributable to causes other than this cancer dx)	12	Dead	No/Unknown	None/Unknown	Los Angeles - 1992+
2	Divorced	2	2007	1	1	White	Pacific Coast	6	C34.9-Lung, NOS	3	Unknown	2	Right - origin of primary	7	IV	5	T4	N2	M1	Distant	0	999	760	200	40	0	3	0	98	Dead (attributable to this cancer dx)	Alive or dead due to cancer	0	Dead	No/Unknown	None/Unknown	Los Angeles - 1992+
1	Married (including common law)	2	2007	1	1	White	Pacific Coast	6	C34.9-Lung, NOS	3	Unknown	2	Right - origin of primary	7	IV	6	TX	N2	M1	Distant	0	999	999	200	35	0	0	0	98	Dead (attributable to this cancer dx)	Alive or dead due to cancer	5	Dead	No/Unknown	Refused	Los Angeles - 1992+
1	Married (including common law)	1	2007	1	1	White	Pacific Coast	4	C34.3-Lower lobe, lung	3	Unknown	2	Right - origin of primary	7	IV	3	T2	N2	M1	Distant	0	47	100	200	40	0	3	0	98	Dead (attributable to this cancer dx)	Alive or dead due to cancer	0	Dead	No/Unknown	None/Unknown	Los Angeles - 1992+
2	Divorced	2	2007	1	1	White	Pacific Coast	2	C34.1-Upper lobe, lung	3	Unknown	2	Right - origin of primary	7	IV	3	T2	N2	M1	Distant	0	45	100	200	40	0	0	0	98	Dead (attributable to this cancer dx)	Alive or dead due to cancer	10	Dead	Yes	Beam radiation	Los Angeles - 1992+
1	Widowed	2	2007	1	1	White	Pacific Coast	2	C34.1-Upper lobe, lung	3	Unknown	1	Left - origin of primary	7	IV	5	T4	N3	M1	Distant	0	110	790	600	23	1	0	96	97	Dead (attributable to this cancer dx)	Alive or dead due to cancer	9	Dead	Yes	Beam radiation	Los Angeles - 1992+
1	Married (including common law)	2	2007	2	1	White	Pacific Coast	6	C34.9-Lung, NOS	3	Unknown	3	Paired site, but no information concerning laterality	7	IV	5	T4	NX	M1	Distant	0	25	650	999	40	0	1	0	98	Dead (attributable to this cancer dx)	Alive or dead due to cancer	0	Dead	No/Unknown	None/Unknown	Los Angeles - 1992+
3	Unknown	1	2007	2	1	White	Pacific Coast	2	C34.1-Upper lobe, lung	1	Poorly differentiated; Grade III	2	Right - origin of primary	7	IV	5	T4	N2	M1	Distant	0	120	700	200	40	0	0	0	98	Dead (attributable to this cancer dx)	Alive or dead due to cancer	1	Dead	Yes	Beam radiation	Los Angeles - 1992+
2	Divorced	2	2008	1	1	White	Pacific Coast	2	C34.1-Upper lobe, lung	3	Unknown	2	Right - origin of primary	7	IV	3	T2	N3	M1	Distant	0	29	450	600	50	0	3	0	98	Dead (attributable to this cancer dx)	Alive or dead due to cancer	0	Dead	No/Unknown	None/Unknown	Los Angeles - 1992+
1	Married (including common law)	2	2006	2	1	White	Pacific Coast	6	C34.9-Lung, NOS	3	Unknown	3	Paired site, but no information concerning laterality	7	IV	6	TX	NX	M1	Distant	0	999	999	999	40	9	3	99	99	Dead (attributable to this cancer dx)	Alive or dead due to cancer	5	Dead	No/Unknown	None/Unknown	Los Angeles - 1992+
1	Married (including common law)	1	2008	1	1	White	Pacific Coast	2	C34.1-Upper lobe, lung	3	Unknown	1	Left - origin of primary	7	IV	3	T2	N2	M1	Distant	0	22	200	200	40	6	3	16	2	Dead (attributable to this cancer dx)	Alive or dead due to cancer	17	Dead	Yes	Radioactive implants	Los Angeles - 1992+
1	Married (including common law)	1	2008	2	3	Other (American Indian/AK Native, Asian/Pacific Islander)	Pacific Coast	3	C34.2-Middle lobe, lung	1	Poorly differentiated; Grade III	2	Right - origin of primary	5	IIIA	6	TX	N2	M0	Regional	0	999	300	200	0	3	0	4	2	Dead (attributable to this cancer dx)	Alive or dead due to cancer	70	Dead	Yes	Beam radiation	Los Angeles - 1992+
1	Married (including common law)	1	2008	2	2	Black	Pacific Coast	2	C34.1-Upper lobe, lung	1	Poorly differentiated; Grade III	2	Right - origin of primary	6	IIIB	5	T4	N0	M0	Distant	21	28	790	0	0	3	0	4	0	Alive or dead of other cause	Dead (attributable to causes other than this cancer dx)	11	Dead	No/Unknown	None/Unknown	Los Angeles - 1992+
2	Divorced	2	2008	1	1	White	Pacific Coast	2	C34.1-Upper lobe, lung	2	Undifferentiated; anaplastic; Grade IV	2	Right - origin of primary	2	IB	3	T2	N0	M0	Localized	33	40	100	0	0	3	0	28	0	Alive or dead of other cause	Alive or dead due to cancer	77	Alive	No/Unknown	None/Unknown	Los Angeles - 1992+
1	Widowed	2	2008	1	2	Black	Pacific Coast	6	C34.9-Lung, NOS	3	Unknown	1	Left - origin of primary	7	IV	5	T4	N2	M1	Distant	0	37	650	200	40	1	0	2	2	Alive or dead of other cause	Dead (attributable to causes other than this cancer dx)	75	Dead	Yes	Beam radiation	Los Angeles - 1992+
1	Widowed	2	2008	2	1	White	Pacific Coast	2	C34.1-Upper lobe, lung	3	Unknown	2	Right - origin of primary	7	IV	3	T2	N0	M1	Distant	0	33	450	0	40	0	3	0	98	Dead (attributable to this cancer dx)	Alive or dead due to cancer	12	Dead	Yes	None/Unknown	Los Angeles - 1992+
2	Single (never married)	2	2008	2	1	White	Pacific Coast	2	C34.1-Upper lobe, lung	3	Unknown	1	Left - origin of primary	7	IV	5	T4	N3	M1	Distant	0	999	700	600	30	0	0	0	98	Dead (attributable to this cancer dx)	Alive or dead due to cancer	1	Dead	Yes	None/Unknown	Los Angeles - 1992+
2	Single (never married)	1	2008	2	1	White	Pacific Coast	6	C34.9-Lung, NOS	3	Unknown	2	Right - origin of primary	7	IV	5	T4	N3	M1	Distant	0	87	750	600	50	0	0	0	98	Dead (attributable to this cancer dx)	Alive or dead due to cancer	2	Dead	Yes	Beam radiation	Los Angeles - 1992+
1	Married (including common law)	2	2009	2	1	White	Pacific Coast	4	C34.3-Lower lobe, lung	3	Unknown	2	Right - origin of primary	7	IV	3	T2	N2	M1	Distant	0	54	100	200	23	0	0	0	98	Dead (attributable to this cancer dx)	Alive or dead due to cancer	14	Dead	Yes	Beam radiation	Los Angeles - 1992+
1	Married (including common law)	2	2009	1	1	White	Pacific Coast	2	C34.1-Upper lobe, lung	3	Unknown	1	Left - origin of primary	2	IB	3	T2	N0	M0	Localized	0	57	230	0	0	0	0	0	98	Dead (attributable to this cancer dx)	Alive or dead due to cancer	4	Dead	Yes	None/Unknown	Los Angeles - 1992+
2	Single (never married)	1	2008	1	2	Black	Pacific Coast	1	C34.0-Main bronchus	3	Unknown	1	Left - origin of primary	7	IV	6	TX	N2	M1	Distant	0	999	100	200	40	0	3	0	98	Dead (attributable to this cancer dx)	Alive or dead due to cancer	15	Dead	Yes	Recommended, unknown if administered	Los Angeles - 1992+
1	Married (including common law)	2	2009	2	1	White	Pacific Coast	2	C34.1-Upper lobe, lung	1	Poorly differentiated; Grade III	1	Left - origin of primary	2	IB	3	T2	N0	M0	Regional	21	22	450	0	0	3	0	21	0	Alive or dead of other cause	Alive or dead due to cancer	70	Alive	No/Unknown	None/Unknown	Los Angeles - 1992+
1	Married (including common law)	2	2009	2	1	White	Pacific Coast	4	C34.3-Lower lobe, lung	3	Unknown	1	Left - origin of primary	7	IV	5	T4	N2	M1	Distant	0	999	790	200	40	0	0	0	98	Dead (attributable to this cancer dx)	Alive or dead due to cancer	0	Dead	No/Unknown	None/Unknown	Los Angeles - 1992+
3	Unknown	1	2009	2	1	White	Pacific Coast	2	C34.1-Upper lobe, lung	1	Poorly differentiated; Grade III	2	Right - origin of primary	7	IV	5	T4	N2	M1	Distant	0	18	720	200	40	1	0	95	95	Dead (attributable to this cancer dx)	Alive or dead due to cancer	1	Dead	No/Unknown	Beam radiation	Los Angeles - 1992+
2	Divorced	1	2009	1	1	White	Pacific Coast	4	C34.3-Lower lobe, lung	3	Unknown	2	Right - origin of primary	7	IV	3	T2	N3	M1	Distant	0	87	100	600	50	0	0	0	98	Dead (attributable to this cancer dx)	Alive or dead due to cancer	3	Dead	Yes	Radiation, NOS method or source not specified	Los Angeles - 1992+
2	Divorced	1	2009	1	1	White	Pacific Coast	4	C34.3-Lower lobe, lung	1	Poorly differentiated; Grade III	2	Right - origin of primary	1	IA	2	T1	N0	M0	Localized	30	10	100	0	0	3	0	6	0	Dead (attributable to this cancer dx)	Alive or dead due to cancer	54	Dead	No/Unknown	None/Unknown	Los Angeles - 1992+
1	Married (including common law)	2	2009	2	1	White	Pacific Coast	6	C34.9-Lung, NOS	3	Unknown	3	Paired site, but no information concerning laterality	7	IV	6	TX	N1	M1	Distant	0	999	999	100	40	1	0	95	95	Dead (attributable to this cancer dx)	Alive or dead due to cancer	0	Dead	No/Unknown	None/Unknown	Los Angeles - 1992+
1	Married (including common law)	1	2009	1	3	Other (American Indian/AK Native, Asian/Pacific Islander)	Pacific Coast	6	C34.9-Lung, NOS	3	Unknown	2	Right - origin of primary	7	IV	5	T4	N0	M1	Distant	0	999	790	0	23	0	3	0	98	Dead (attributable to this cancer dx)	Alive or dead due to cancer	1	Dead	Yes	Beam radiation	Los Angeles - 1992+
2	Single (never married)	2	2009	2	1	White	Pacific Coast	3	C34.2-Middle lobe, lung	3	Unknown	2	Right - origin of primary	7	IV	5	T4	N3	M1	Distant	0	32	650	600	40	0	0	1	1	Dead (attributable to this cancer dx)	Alive or dead due to cancer	8	Dead	Yes	Beam radiation	Los Angeles - 1992+
1	Married (including common law)	1	2009	1	1	White	Pacific Coast	2	C34.1-Upper lobe, lung	3	Unknown	2	Right - origin of primary	2	IB	3	T2	N0	M0	Regional	33	80	450	0	0	3	0	17	0	Alive or dead of other cause	Alive or dead due to cancer	63	Alive	No/Unknown	None/Unknown	Los Angeles - 1992+
2	Single (never married)	2	2009	2	2	Black	Pacific Coast	2	C34.1-Upper lobe, lung	1	Poorly differentiated; Grade III	2	Right - origin of primary	2	IB	3	T2	N0	M0	Regional	33	17	430	0	0	3	0	5	0	Alive or dead of other cause	Alive or dead due to cancer	60	Alive	No/Unknown	None/Unknown	Los Angeles - 1992+
2	Single (never married)	2	2009	2	1	White	Pacific Coast	2	C34.1-Upper lobe, lung	2	Undifferentiated; anaplastic; Grade IV	2	Right - origin of primary	6	IIIB	4	T3	N3	M0	Distant	0	55	500	600	0	0	0	0	98	Dead (attributable to this cancer dx)	Alive or dead due to cancer	13	Dead	Yes	Beam radiation	Los Angeles - 1992+
2	Divorced	1	2009	1	3	Other (American Indian/AK Native, Asian/Pacific Islander)	Pacific Coast	4	C34.3-Lower lobe, lung	3	Unknown	2	Right - origin of primary	7	IV	3	T2	N2	M1	Distant	0	70	300	200	40	3	0	6	2	Dead (attributable to this cancer dx)	Alive or dead due to cancer	2	Dead	No/Unknown	Beam radiation	Los Angeles - 1992+
1	Married (including common law)	2	2009	1	1	White	Pacific Coast	4	C34.3-Lower lobe, lung	3	Unknown	2	Right - origin of primary	6	IIIB	5	T4	N2	M0	Regional	0	30	650	200	0	0	0	0	98	Dead (attributable to this cancer dx)	Alive or dead due to cancer	20	Dead	Yes	None/Unknown	Los Angeles - 1992+
1	Married (including common law)	1	2009	2	1	White	Pacific Coast	2	C34.1-Upper lobe, lung	3	Unknown	1	Left - origin of primary	2	IB	3	T2	N0	M0	Localized	0	63	100	0	0	0	0	0	98	Alive or dead of other cause	Alive or dead due to cancer	63	Alive	Yes	Beam radiation	Los Angeles - 1992+
2	Single (never married)	2	2009	1	1	White	Pacific Coast	2	C34.1-Upper lobe, lung	2	Undifferentiated; anaplastic; Grade IV	2	Right - origin of primary	2	IB	3	T2	N0	M0	Regional	30	16	450	0	0	3	0	5	0	Dead (attributable to this cancer dx)	Alive or dead due to cancer	22	Dead	No/Unknown	None/Unknown	Los Angeles - 1992+
1	Married (including common law)	2	2010	2	1	White	Pacific Coast	1	C34.0-Main bronchus	3	Unknown	1	Left - origin of primary	7	IV	3	T2	N2	M1	Distant	0	43	210	200	40	0	3	0	98	Dead (attributable to this cancer dx)	Alive or dead due to cancer	8	Dead	Yes	Beam radiation	Los Angeles - 1992+
2	Divorced	1	2010	2	2	Black	Pacific Coast	2	C34.1-Upper lobe, lung	1	Poorly differentiated; Grade III	1	Left - origin of primary	6	IIIB	5	T4	N0	M0	Distant	45	66	750	0	0	0	0	0	98	Dead (attributable to this cancer dx)	Alive or dead due to cancer	22	Dead	Yes	Beam radiation	Los Angeles - 1992+
1	Married (including common law)	1	2010	2	1	White	Pacific Coast	2	C34.1-Upper lobe, lung	1	Poorly differentiated; Grade III	2	Right - origin of primary	1	IA	2	T1	N0	M0	Localized	33	9	100	0	0	3	0	8	0	Alive or dead of other cause	Alive or dead due to cancer	59	Alive	No/Unknown	None/Unknown	Los Angeles - 1992+
2	Single (never married)	1	2010	1	2	Black	Pacific Coast	2	C34.1-Upper lobe, lung	1	Poorly differentiated; Grade III	2	Right - origin of primary	5	IIIA	4	T3	N2	M0	Regional	21	21	520	200	0	3	0	11	3	Dead (attributable to this cancer dx)	Alive or dead due to cancer	12	Dead	Yes	Radioactive implants	Los Angeles - 1992+
1	Married (including common law)	1	2010	1	1	White	Pacific Coast	4	C34.3-Lower lobe, lung	1	Poorly differentiated; Grade III	2	Right - origin of primary	1	IA	2	T1	N0	M0	Localized	33	22	100	0	0	3	0	21	0	Alive or dead of other cause	Alive or dead due to cancer	54	Alive	No/Unknown	None/Unknown	Los Angeles - 1992+
1	Married (including common law)	2	2010	2	1	White	Pacific Coast	2	C34.1-Upper lobe, lung	3	Unknown	2	Right - origin of primary	1	IA	2	T1	N0	M0	Localized	33	20	100	0	0	3	0	12	0	Alive or dead of other cause	Dead (attributable to causes other than this cancer dx)	7	Dead	No/Unknown	None/Unknown	Los Angeles - 1992+
2	Divorced	1	2009	1	2	Black	Pacific Coast	3	C34.2-Middle lobe, lung	1	Poorly differentiated; Grade III	2	Right - origin of primary	3	IIA	2	T1	N1	M0	Regional	33	22	100	100	0	3	0	3	1	Dead (attributable to this cancer dx)	Alive or dead due to cancer	10	Dead	No/Unknown	None/Unknown	Los Angeles - 1992+
1	Widowed	2	2010	1	1	White	Pacific Coast	4	C34.3-Lower lobe, lung	3	Unknown	1	Left - origin of primary	7	IV	6	TX	N0	M1	Distant	0	999	100	0	40	0	3	0	98	Dead (attributable to this cancer dx)	Alive or dead due to cancer	1	Dead	No/Unknown	Recommended, unknown if administered	Los Angeles - 1992+
1	Married (including common law)	2	2010	2	1	White	Pacific Coast	2	C34.1-Upper lobe, lung	1	Poorly differentiated; Grade III	1	Left - origin of primary	4	IIB	4	T3	N0	M0	Regional	21	17	600	0	0	0	0	0	98	Dead (attributable to this cancer dx)	Alive or dead due to cancer	19	Dead	Yes	Beam radiation	Los Angeles - 1992+
2	Single (never married)	1	2010	2	1	White	Pacific Coast	6	C34.9-Lung, NOS	2	Undifferentiated; anaplastic; Grade IV	3	Paired site, but no information concerning laterality	7	IV	6	TX	N0	M1	Distant	0	999	999	0	40	0	3	0	98	Alive or dead of other cause	Dead (attributable to causes other than this cancer dx)	7	Dead	No/Unknown	Beam radiation	Los Angeles - 1992+
1	Married (including common law)	2	2010	1	3	Other (American Indian/AK Native, Asian/Pacific Islander)	Pacific Coast	4	C34.3-Lower lobe, lung	3	Unknown	2	Right - origin of primary	6	IIIB	5	T4	N3	M0	Distant	0	15	700	600	20	0	0	95	95	Alive or dead of other cause	Alive or dead due to cancer	31	Alive	Yes	Beam radiation	Los Angeles - 1992+
1	Married (including common law)	2	2010	1	2	Black	Pacific Coast	6	C34.9-Lung, NOS	2	Undifferentiated; anaplastic; Grade IV	2	Right - origin of primary	7	IV	6	TX	N2	M1	Distant	90	999	999	200	40	3	0	97	97	Dead (attributable to this cancer dx)	Alive or dead due to cancer	48	Dead	Yes	Beam radiation	Los Angeles - 1992+
1	Married (including common law)	1	2010	2	1	White	Pacific Coast	2	C34.1-Upper lobe, lung	1	Poorly differentiated; Grade III	2	Right - origin of primary	4	IIB	3	T2	N1	M0	Regional	33	32	100	100	0	3	0	13	2	Dead (attributable to this cancer dx)	Alive or dead due to cancer	13	Dead	Yes	None/Unknown	Los Angeles - 1992+
1	Married (including common law)	2	2010	1	1	White	Pacific Coast	4	C34.3-Lower lobe, lung	2	Undifferentiated; anaplastic; Grade IV	1	Left - origin of primary	1	IA	2	T1	N0	M0	Localized	21	17	110	0	0	3	0	3	0	Dead (attributable to this cancer dx)	Alive or dead due to cancer	47	Dead	No/Unknown	None/Unknown	Los Angeles - 1992+
1	Married (including common law)	2	2011	2	1	White	Pacific Coast	6	C34.9-Lung, NOS	3	Unknown	3	Paired site, but no information concerning laterality	7	IV	6	TX	NX	M1	Distant	0	999	999	999	40	0	0	0	98	Dead (attributable to this cancer dx)	Alive or dead due to cancer	4	Dead	No/Unknown	Beam radiation	Los Angeles - 1992+
2	Separated	2	2011	2	1	White	Pacific Coast	2	C34.1-Upper lobe, lung	1	Poorly differentiated; Grade III	2	Right - origin of primary	5	IIIA	4	T3	N2	M0	Regional	0	39	570	200	0	0	0	0	98	Alive or dead of other cause	Alive or dead due to cancer	45	Alive	Yes	Beam radiation	Los Angeles - 1992+
1	Widowed	2	2010	1	2	Black	Pacific Coast	2	C34.1-Upper lobe, lung	1	Poorly differentiated; Grade III	1	Left - origin of primary	7	IV	6	TX	N0	M1	Distant	0	999	999	0	75	0	0	0	98	Dead (attributable to this cancer dx)	Alive or dead due to cancer	2	Dead	Yes	Beam radiation	Los Angeles - 1992+
1	Widowed	2	2010	1	1	White	Pacific Coast	4	C34.3-Lower lobe, lung	1	Poorly differentiated; Grade III	1	Left - origin of primary	1	IA	2	T1	N0	M0	Localized	21	18	100	0	0	3	0	3	0	Alive or dead of other cause	Alive or dead due to cancer	52	Alive	No/Unknown	Radioactive implants	Los Angeles - 1992+
1	Widowed	2	2010	1	1	White	Pacific Coast	4	C34.3-Lower lobe, lung	3	Unknown	2	Right - origin of primary	7	IV	3	T2	N0	M1	Distant	0	48	100	0	40	0	3	0	98	Dead (attributable to this cancer dx)	Alive or dead due to cancer	3	Dead	No/Unknown	Beam radiation	Los Angeles - 1992+
1	Married (including common law)	2	2010	1	2	Black	Pacific Coast	4	C34.3-Lower lobe, lung	3	Unknown	2	Right - origin of primary	2	IB	3	T2	N0	M0	Localized	33	50	100	0	0	3	0	9	0	Dead (attributable to this cancer dx)	Alive or dead due to cancer	2	Dead	No/Unknown	None/Unknown	Los Angeles - 1992+
1	Married (including common law)	2	2011	2	2	Black	Pacific Coast	4	C34.3-Lower lobe, lung	1	Poorly differentiated; Grade III	1	Left - origin of primary	7	IV	6	TX	N0	M1	Distant	0	55	999	0	37	0	0	0	98	Dead (attributable to this cancer dx)	Alive or dead due to cancer	0	Dead	No/Unknown	None/Unknown	Los Angeles - 1992+
1	Widowed	2	2011	1	1	White	Pacific Coast	4	C34.3-Lower lobe, lung	3	Unknown	2	Right - origin of primary	7	IV	3	T2	N2	M1	Distant	0	40	100	200	40	0	0	0	98	Dead (attributable to this cancer dx)	Alive or dead due to cancer	6	Dead	Yes	None/Unknown	Los Angeles - 1992+
2	Divorced	1	2011	2	1	White	Pacific Coast	2	C34.1-Upper lobe, lung	2	Undifferentiated; anaplastic; Grade IV	1	Left - origin of primary	5	IIIA	4	T3	N2	M0	Regional	30	100	600	200	0	5	0	3	0	Alive or dead of other cause	Alive or dead due to cancer	41	Alive	Yes	Beam radiation	Los Angeles - 1992+
1	Married (including common law)	1	2010	2	3	Other (American Indian/AK Native, Asian/Pacific Islander)	Pacific Coast	6	C34.9-Lung, NOS	3	Unknown	1	Left - origin of primary	5	IIIA	6	TX	N2	M0	Regional	0	999	999	200	0	3	0	98	97	Dead (attributable to this cancer dx)	Alive or dead due to cancer	1	Dead	No/Unknown	None/Unknown	Los Angeles - 1992+
1	Married (including common law)	1	2011	1	1	White	Pacific Coast	2	C34.1-Upper lobe, lung	2	Undifferentiated; anaplastic; Grade IV	1	Left - origin of primary	7	IV	5	T4	N2	M1	Distant	0	81	700	200	42	1	0	98	97	Dead (attributable to this cancer dx)	Alive or dead due to cancer	9	Dead	No/Unknown	None/Unknown	Los Angeles - 1992+
1	Married (including common law)	1	2011	2	1	White	Pacific Coast	2	C34.1-Upper lobe, lung	1	Poorly differentiated; Grade III	2	Right - origin of primary	7	IV	5	T4	N0	M1	Distant	0	999	700	0	30	1	1	0	98	Dead (attributable to this cancer dx)	Alive or dead due to cancer	1	Dead	No/Unknown	None/Unknown	Los Angeles - 1992+
2	Single (never married)	2	2010	1	1	White	Pacific Coast	1	C34.0-Main bronchus	2	Undifferentiated; anaplastic; Grade IV	2	Right - origin of primary	7	IV	2	T1	N0	M1	Distant	0	30	300	0	40	0	0	0	98	Alive or dead of other cause	Dead (attributable to causes other than this cancer dx)	4	Dead	No/Unknown	None/Unknown	Los Angeles - 1992+
1	Married (including common law)	2	2011	2	1	White	Pacific Coast	6	C34.9-Lung, NOS	3	Unknown	2	Right - origin of primary	6	IIIB	5	T4	N3	M0	Distant	0	70	700	600	18	1	0	1	1	Dead (attributable to this cancer dx)	Alive or dead due to cancer	6	Dead	Yes	Beam radiation	Los Angeles - 1992+
2	Single (never married)	1	2011	1	1	White	Pacific Coast	3	C34.2-Middle lobe, lung	1	Poorly differentiated; Grade III	2	Right - origin of primary	1	IA	2	T1	N0	M0	Localized	33	15	100	0	0	3	0	6	0	Dead (attributable to this cancer dx)	Alive or dead due to cancer	20	Dead	No/Unknown	None/Unknown	Los Angeles - 1992+
1	Married (including common law)	2	2011	2	1	White	Pacific Coast	6	C34.9-Lung, NOS	3	Unknown	2	Right - origin of primary	7	IV	5	T4	N2	M1	Distant	0	40	100	200	43	0	1	0	98	Dead (attributable to this cancer dx)	Alive or dead due to cancer	0	Dead	No/Unknown	None/Unknown	Los Angeles - 1992+
1	Married (including common law)	2	2011	2	1	White	Pacific Coast	2	C34.1-Upper lobe, lung	1	Poorly differentiated; Grade III	2	Right - origin of primary	7	IV	3	T2	N2	M1	Distant	0	33	100	200	40	0	1	0	98	Dead (attributable to this cancer dx)	Alive or dead due to cancer	1	Dead	No/Unknown	Beam radiation	Los Angeles - 1992+
2	Single (never married)	1	2012	2	1	White	Pacific Coast	6	C34.9-Lung, NOS	1	Poorly differentiated; Grade III	2	Right - origin of primary	7	IV	5	T4	N2	M1	Distant	0	999	700	200	23	0	0	0	98	Dead (attributable to this cancer dx)	Alive or dead due to cancer	0	Dead	No/Unknown	None/Unknown	Los Angeles - 1992+
2	Single (never married)	2	2012	2	1	White	Pacific Coast	2	C34.1-Upper lobe, lung	3	Unknown	2	Right - origin of primary	7	IV	3	T2	N2	M1	Distant	90	87	100	200	40	0	3	0	98	Alive or dead of other cause	Dead (attributable to causes other than this cancer dx)	4	Dead	No/Unknown	Recommended, unknown if administered	Los Angeles - 1992+
1	Married (including common law)	1	2012	2	1	White	Pacific Coast	2	C34.1-Upper lobe, lung	3	Unknown	2	Right - origin of primary	6	IIIB	5	T4	N2	M0	Regional	0	50	700	200	0	0	0	0	98	Alive or dead of other cause	Dead (attributable to causes other than this cancer dx)	1	Dead	Yes	Beam radiation	Los Angeles - 1992+
2	Single (never married)	1	2012	1	1	White	Pacific Coast	6	C34.9-Lung, NOS	3	Unknown	2	Right - origin of primary	7	IV	5	T4	N2	M1	Distant	0	999	999	200	43	0	1	0	98	Alive or dead of other cause	Dead (attributable to causes other than this cancer dx)	0	Dead	No/Unknown	None/Unknown	Los Angeles - 1992+
1	Married (including common law)	2	2012	2	1	White	Pacific Coast	4	C34.3-Lower lobe, lung	1	Poorly differentiated; Grade III	2	Right - origin of primary	4	IIB	3	T2	N1	M0	Regional	45	33	100	100	0	3	0	20	2	Dead (attributable to this cancer dx)	Alive or dead due to cancer	20	Dead	No/Unknown	None/Unknown	Los Angeles - 1992+
1	Married (including common law)	2	2012	1	1	White	Pacific Coast	4	C34.3-Lower lobe, lung	1	Poorly differentiated; Grade III	1	Left - origin of primary	5	IIIA	2	T1	N2	M0	Regional	33	12	100	200	0	3	0	3	3	Dead (attributable to this cancer dx)	Alive or dead due to cancer	20	Dead	Yes	None/Unknown	Los Angeles - 1992+
1	Widowed	2	2012	1	1	White	Pacific Coast	5	C34.8-Overlapping lesion of lung	1	Poorly differentiated; Grade III	2	Right - origin of primary	6	IIIB	5	T4	N0	M0	Regional	45	25	100	0	0	3	0	13	0	Alive or dead of other cause	Alive or dead due to cancer	29	Alive	No/Unknown	None/Unknown	Los Angeles - 1992+
1	Married (including common law)	1	2013	2	1	White	Pacific Coast	2	C34.1-Upper lobe, lung	3	Unknown	2	Right - origin of primary	7	IV	3	T2	N0	M1	Distant	0	999	455	0	40	0	3	0	98	Alive or dead of other cause	Alive or dead due to cancer	5	Alive	No/Unknown	Recommended, unknown if administered	Los Angeles - 1992+
2	Single (never married)	2	2012	2	2	Black	Pacific Coast	2	C34.1-Upper lobe, lung	1	Poorly differentiated; Grade III	2	Right - origin of primary	7	IV	6	TX	N2	M1	Distant	0	20	999	200	23	1	0	0	98	Dead (attributable to this cancer dx)	Alive or dead due to cancer	0	Dead	No/Unknown	None/Unknown	Los Angeles - 1992+
2	Divorced	1	2013	2	1	White	Pacific Coast	2	C34.1-Upper lobe, lung	3	Unknown	2	Right - origin of primary	7	IV	5	T4	NX	M1	Distant	0	93	700	999	40	9	3	0	98	Dead (attributable to this cancer dx)	Alive or dead due to cancer	6	Dead	Yes	Beam radiation	Los Angeles - 1992+
2	Single (never married)	1	2013	1	1	White	Pacific Coast	6	C34.9-Lung, NOS	2	Undifferentiated; anaplastic; Grade IV	1	Left - origin of primary	7	IV	6	TX	N2	M1	Distant	0	38	999	200	40	0	3	0	98	Dead (attributable to this cancer dx)	Alive or dead due to cancer	2	Dead	Yes	None/Unknown	Los Angeles - 1992+
1	Widowed	2	2014	1	1	White	Pacific Coast	3	C34.2-Middle lobe, lung	1	Poorly differentiated; Grade III	2	Right - origin of primary	7	IV	3	T2	N3	M1	Distant	0	49	100	600	40	0	0	0	98	Dead (attributable to this cancer dx)	Alive or dead due to cancer	6	Dead	Yes	Beam radiation	Los Angeles - 1992+
2	Separated	2	2014	1	1	White	Pacific Coast	2	C34.1-Upper lobe, lung	3	Unknown	2	Right - origin of primary	7	IV	5	T4	N1	M1	Distant	0	50	600	100	25	0	1	0	98	Dead (attributable to this cancer dx)	Alive or dead due to cancer	0	Dead	No/Unknown	None/Unknown	Los Angeles - 1992+
2	Separated	2	2014	1	1	White	Pacific Coast	2	C34.1-Upper lobe, lung	2	Undifferentiated; anaplastic; Grade IV	2	Right - origin of primary	7	IV	3	T2	N0	M1	Distant	0	48	100	0	40	0	3	0	98	Alive or dead of other cause	Alive or dead due to cancer	8	Alive	Yes	Beam radiation	Los Angeles - 1992+
1	Married (including common law)	1	2013	1	2	Black	Pacific Coast	2	C34.1-Upper lobe, lung	2	Undifferentiated; anaplastic; Grade IV	1	Left - origin of primary	6	IIIB	5	T4	N3	M0	Distant	23	87	700	600	0	3	0	21	6	Dead (attributable to this cancer dx)	Alive or dead due to cancer	4	Dead	Yes	None/Unknown	Los Angeles - 1992+
1	Widowed	2	2013	1	1	White	Pacific Coast	1	C34.0-Main bronchus	3	Unknown	2	Right - origin of primary	2	IB	3	T2	N0	M0	Localized	0	40	100	0	0	0	0	0	98	Dead (attributable to this cancer dx)	Alive or dead due to cancer	2	Dead	No/Unknown	None/Unknown	Los Angeles - 1992+
2	Single (never married)	2	2014	2	3	Other (American Indian/AK Native, Asian/Pacific Islander)	Pacific Coast	2	C34.1-Upper lobe, lung	3	Unknown	2	Right - origin of primary	4	IIB	4	T3	N0	M0	Regional	0	100	570	0	0	0	0	0	98	Alive or dead of other cause	Alive or dead due to cancer	5	Alive	No/Unknown	Beam radiation	Los Angeles - 1992+
2	Divorced	1	2014	1	1	White	Pacific Coast	2	C34.1-Upper lobe, lung	3	Unknown	2	Right - origin of primary	7	IV	5	T4	N2	M1	Distant	0	23	700	200	41	0	3	0	98	Alive or dead of other cause	Alive or dead due to cancer	6	Alive	Yes	Beam radiation	Los Angeles - 1992+
2	Single (never married)	2	2013	2	2	Black	Pacific Coast	2	C34.1-Upper lobe, lung	3	Unknown	1	Left - origin of primary	7	IV	3	T2	N2	M1	Distant	0	60	100	200	41	0	0	0	98	Dead (attributable to this cancer dx)	Alive or dead due to cancer	1	Dead	Yes	None/Unknown	Los Angeles - 1992+
1	Widowed	2	2014	2	1	White	Pacific Coast	4	C34.3-Lower lobe, lung	1	Poorly differentiated; Grade III	1	Left - origin of primary	6	IIIB	5	T4	N0	M0	Distant	22	60	100	0	15	3	1	2	0	Dead (attributable to this cancer dx)	Alive or dead due to cancer	5	Dead	Yes	Beam radiation	Los Angeles - 1992+
2	Divorced	1	2014	2	1	White	Pacific Coast	2	C34.1-Upper lobe, lung	1	Poorly differentiated; Grade III	1	Left - origin of primary	7	IV	3	T2	N2	M1	Distant	0	45	100	200	40	0	0	0	98	Alive or dead of other cause	Alive or dead due to cancer	2	Alive	Yes	None/Unknown	Los Angeles - 1992+
1	Widowed	2	2014	1	1	White	Pacific Coast	2	C34.1-Upper lobe, lung	1	Poorly differentiated; Grade III	1	Left - origin of primary	5	IIIA	4	T3	N1	M0	Regional	33	37	570	100	0	3	0	13	1	Alive or dead of other cause	Alive or dead due to cancer	4	Alive	No/Unknown	Beam radiation	Los Angeles - 1992+
2	Single (never married)	1	2014	2	1	White	Pacific Coast	2	C34.1-Upper lobe, lung	3	Unknown	1	Left - origin of primary	7	IV	5	T4	N2	M1	Distant	0	85	750	200	42	0	0	0	98	Alive or dead of other cause	Alive or dead due to cancer	0	Alive	Yes	Recommended, unknown if administered	Los Angeles - 1992+
1	Married (including common law)	2	2014	2	2	Black	Pacific Coast	2	C34.1-Upper lobe, lung	3	Unknown	2	Right - origin of primary	7	IV	5	T4	N0	M1	Distant	0	64	700	0	0	0	0	0	98	Alive or dead of other cause	Alive or dead due to cancer	0	Alive	Yes	Beam radiation	Los Angeles - 1992+
1	Married (including common law)	2	2014	2	1	White	Pacific Coast	6	C34.9-Lung, NOS	3	Unknown	3	Paired site, but no information concerning laterality	7	IV	6	TX	NX	M1	Distant	0	999	999	999	40	9	0	99	99	Alive or dead of other cause	Alive or dead due to cancer	2	Alive	No/Unknown	None/Unknown	Los Angeles - 1992+
1	Married (including common law)	2	2014	1	1	White	Pacific Coast	2	C34.1-Upper lobe, lung	1	Poorly differentiated; Grade III	2	Right - origin of primary	5	IIIA	2	T1	N2	M0	Regional	0	13	100	200	0	3	0	1	1	Alive or dead of other cause	Alive or dead due to cancer	0	Alive	Yes	Beam radiation	Los Angeles - 1992+
2	Divorced	2	2014	2	1	White	Pacific Coast	2	C34.1-Upper lobe, lung	1	Poorly differentiated; Grade III	2	Right - origin of primary	2	IB	3	T2	N0	M0	Localized	45	40	200	0	0	3	0	5	0	Alive or dead of other cause	Alive or dead due to cancer	4	Alive	No/Unknown	None/Unknown	Los Angeles - 1992+
1	Married (including common law)	1	2007	2	3	Other (American Indian/AK Native, Asian/Pacific Islander)	Alaska	6	C34.9-Lung, NOS	3	Unknown	3	Paired site, but no information concerning laterality	7	IV	5	T4	N3	M1	Distant	90	999	700	600	50	3	3	1	1	Dead (attributable to this cancer dx)	Alive or dead due to cancer	2	Dead	Yes	Beam radiation	Alaska Natives - 1992+
3	Unknown	2	2009	1	3	Other (American Indian/AK Native, Asian/Pacific Islander)	Alaska	2	C34.1-Upper lobe, lung	1	Poorly differentiated; Grade III	2	Right - origin of primary	7	IV	3	T2	N0	M1	Distant	0	55	100	0	40	0	3	0	98	Dead (attributable to this cancer dx)	Alive or dead due to cancer	8	Dead	Yes	Beam radiation	Alaska Natives - 1992+
2	Divorced	2	2010	1	3	Other (American Indian/AK Native, Asian/Pacific Islander)	Alaska	2	C34.1-Upper lobe, lung	2	Undifferentiated; anaplastic; Grade IV	2	Right - origin of primary	6	IIIB	6	TX	N3	M0	Distant	0	999	100	600	0	1	0	1	1	Dead (attributable to this cancer dx)	Alive or dead due to cancer	15	Dead	Yes	None/Unknown	Alaska Natives - 1992+
1	Widowed	2	2011	1	3	Other (American Indian/AK Native, Asian/Pacific Islander)	Alaska	6	C34.9-Lung, NOS	1	Poorly differentiated; Grade III	3	Bilateral, single primary	7	IV	6	TX	NX	M1	Distant	0	999	999	999	40	9	3	0	98	Dead (attributable to this cancer dx)	Alive or dead due to cancer	2	Dead	Yes	None/Unknown	Alaska Natives - 1992+
1	Married (including common law)	2	2011	2	2	Black	East	4	C34.3-Lower lobe, lung	3	Unknown	1	Left - origin of primary	7	IV	2	T1	NX	M1	Distant	0	30	100	999	40	0	3	0	98	Dead (attributable to this cancer dx)	Alive or dead due to cancer	1	Dead	No/Unknown	None/Unknown	Rural Georgia - 1992+
3	Unknown	1	2012	2	2	Black	East	3	C34.2-Middle lobe, lung	3	Unknown	2	Right - origin of primary	7	IV	3	T2	N0	M1	Distant	0	34	100	0	40	0	3	0	98	Dead (attributable to this cancer dx)	Alive or dead due to cancer	26	Dead	Yes	None/Unknown	Rural Georgia - 1992+
1	Married (including common law)	1	2011	2	1	White	East	2	C34.1-Upper lobe, lung	3	Unknown	2	Right - origin of primary	3	IIA	2	T1	N1	M0	Regional	33	15	100	100	0	3	0	98	1	Alive or dead of other cause	Alive or dead due to cancer	41	Alive	Yes	Beam radiation	Rural Georgia - 1992+
1	Married (including common law)	2	2013	1	1	White	East	4	C34.3-Lower lobe, lung	3	Unknown	2	Right - origin of primary	7	IV	3	T2	N3	M1	Distant	0	40	100	600	40	0	3	0	98	Dead (attributable to this cancer dx)	Alive or dead due to cancer	6	Dead	Yes	Beam radiation	Rural Georgia - 1992+
1	Married (including common law)	1	2004	1	1	White	Pacific Coast	2	C34.1-Upper lobe, lung	1	Poorly differentiated; Grade III	2	Right - origin of primary	7	IV	2	T1	N2	M1	Distant	0	27	100	200	40	0	3	0	98	Dead (attributable to this cancer dx)	Alive or dead due to cancer	16	Dead	Yes	Beam radiation	California excluding SF/SJM/LA - 2000+
2	Divorced	1	2004	1	1	White	Pacific Coast	4	C34.3-Lower lobe, lung	3	Unknown	1	Left - origin of primary	6	IIIB	5	T4	N2	M0	Distant	0	60	720	200	0	1	1	0	98	Dead (attributable to this cancer dx)	Alive or dead due to cancer	10	Dead	Yes	Beam radiation	California excluding SF/SJM/LA - 2000+
1	Married (including common law)	1	2004	1	2	Black	Pacific Coast	2	C34.1-Upper lobe, lung	3	Unknown	2	Right - origin of primary	7	IV	2	T1	NX	M1	Distant	0	22	100	999	40	0	3	0	98	Dead (attributable to this cancer dx)	Alive or dead due to cancer	10	Dead	Yes	Recommended, unknown if administered	California excluding SF/SJM/LA - 2000+
1	Married (including common law)	2	2004	2	3	Other (American Indian/AK Native, Asian/Pacific Islander)	Pacific Coast	2	C34.1-Upper lobe, lung	2	Undifferentiated; anaplastic; Grade IV	2	Right - origin of primary	7	IV	5	T4	N2	M1	Distant	0	999	720	200	23	0	1	0	98	Dead (attributable to this cancer dx)	Alive or dead due to cancer	1	Dead	No/Unknown	None/Unknown	California excluding SF/SJM/LA - 2000+
1	Married (including common law)	2	2004	2	1	White	Pacific Coast	2	C34.1-Upper lobe, lung	1	Poorly differentiated; Grade III	1	Left - origin of primary	2	IB	3	T2	N0	M0	Regional	33	49	450	0	0	5	0	98	0	Alive or dead of other cause	Alive or dead due to cancer	124	Alive	Yes	None/Unknown	California excluding SF/SJM/LA - 2000+
1	Widowed	1	2004	1	2	Black	Pacific Coast	4	C34.3-Lower lobe, lung	2	Undifferentiated; anaplastic; Grade IV	2	Right - origin of primary	4	IIB	4	T3	N0	M0	Regional	0	103	500	0	0	0	0	0	98	Dead (attributable to this cancer dx)	Alive or dead due to cancer	7	Dead	No/Unknown	None/Unknown	California excluding SF/SJM/LA - 2000+
2	Single (never married)	1	2004	2	2	Black	Pacific Coast	2	C34.1-Upper lobe, lung	3	Unknown	1	Left - origin of primary	7	IV	6	TX	N3	M1	Distant	0	999	100	600	30	1	0	0	98	Dead (attributable to this cancer dx)	Alive or dead due to cancer	33	Dead	Yes	Beam radiation	California excluding SF/SJM/LA - 2000+
1	Married (including common law)	2	2004	2	3	Other (American Indian/AK Native, Asian/Pacific Islander)	Pacific Coast	2	C34.1-Upper lobe, lung	2	Undifferentiated; anaplastic; Grade IV	2	Right - origin of primary	7	IV	5	T4	N1	M1	Distant	0	999	720	500	40	0	0	0	98	Dead (attributable to this cancer dx)	Alive or dead due to cancer	0	Dead	No/Unknown	Beam radiation	California excluding SF/SJM/LA - 2000+
2	Divorced	2	2004	1	1	White	Pacific Coast	4	C34.3-Lower lobe, lung	1	Poorly differentiated; Grade III	1	Left - origin of primary	2	IB	3	T2	N0	M0	Regional	21	22	450	0	0	0	0	0	98	Dead (attributable to this cancer dx)	Alive or dead due to cancer	18	Dead	Yes	Beam radiation	California excluding SF/SJM/LA - 2000+
2	Separated	1	2004	1	1	White	Pacific Coast	1	C34.0-Main bronchus	3	Unknown	2	Right - origin of primary	7	IV	3	T2	N0	M1	Distant	24	55	200	0	40	0	0	0	98	Dead (attributable to this cancer dx)	Alive or dead due to cancer	9	Dead	Yes	Beam radiation	California excluding SF/SJM/LA - 2000+
1	Married (including common law)	1	2004	1	1	White	Pacific Coast	2	C34.1-Upper lobe, lung	1	Poorly differentiated; Grade III	1	Left - origin of primary	7	IV	5	T4	N2	M1	Distant	0	85	720	200	40	0	0	0	98	Dead (attributable to this cancer dx)	Alive or dead due to cancer	4	Dead	Yes	Beam radiation	California excluding SF/SJM/LA - 2000+
2	Single (never married)	2	2004	2	1	White	Pacific Coast	2	C34.1-Upper lobe, lung	1	Poorly differentiated; Grade III	2	Right - origin of primary	2	IB	3	T2	N0	M0	Regional	21	23	450	0	0	0	0	0	98	Dead (attributable to this cancer dx)	Alive or dead due to cancer	16	Dead	No/Unknown	Beam radiation	California excluding SF/SJM/LA - 2000+
2	Divorced	1	2004	1	3	Other (American Indian/AK Native, Asian/Pacific Islander)	Pacific Coast	5	C34.8-Overlapping lesion of lung	3	Unknown	2	Right - origin of primary	4	IIB	3	T2	N1	M0	Regional	45	45	200	100	0	3	0	21	4	Alive or dead of other cause	Dead (attributable to causes other than this cancer dx)	21	Dead	Yes	None/Unknown	California excluding SF/SJM/LA - 2000+
2	Single (never married)	2	2004	2	1	White	Pacific Coast	2	C34.1-Upper lobe, lung	1	Poorly differentiated; Grade III	1	Left - origin of primary	2	IB	3	T2	N0	M0	Localized	0	35	100	0	0	0	0	0	98	Dead (attributable to this cancer dx)	Alive or dead due to cancer	6	Dead	No/Unknown	None/Unknown	California excluding SF/SJM/LA - 2000+
1	Married (including common law)	1	2004	2	1	White	Pacific Coast	2	C34.1-Upper lobe, lung	3	Unknown	2	Right - origin of primary	5	IIIA	6	TX	N2	M0	Regional	0	999	999	200	0	1	0	98	97	Dead (attributable to this cancer dx)	Alive or dead due to cancer	5	Dead	Yes	Beam radiation	California excluding SF/SJM/LA - 2000+
2	Single (never married)	2	2004	2	1	White	Pacific Coast	2	C34.1-Upper lobe, lung	3	Unknown	2	Right - origin of primary	6	IIIB	5	T4	N2	M0	Distant	0	60	760	200	0	0	0	0	98	Alive or dead of other cause	Dead (attributable to causes other than this cancer dx)	1	Dead	Yes	None/Unknown	California excluding SF/SJM/LA - 2000+
1	Widowed	1	2004	1	1	White	Pacific Coast	6	C34.9-Lung, NOS	3	Unknown	3	Bilateral, single primary	7	IV	3	T2	N3	M1	Distant	0	999	450	600	40	1	0	0	98	Dead (attributable to this cancer dx)	Alive or dead due to cancer	4	Dead	No/Unknown	Radiation, NOS method or source not specified	California excluding SF/SJM/LA - 2000+
1	Widowed	2	2005	1	1	White	Pacific Coast	2	C34.1-Upper lobe, lung	2	Undifferentiated; anaplastic; Grade IV	2	Right - origin of primary	7	IV	3	T2	NX	M1	Distant	0	999	400	999	40	0	0	0	98	Dead (attributable to this cancer dx)	Alive or dead due to cancer	2	Dead	No/Unknown	None/Unknown	California excluding SF/SJM/LA - 2000+
1	Married (including common law)	1	2004	2	1	White	Pacific Coast	2	C34.1-Upper lobe, lung	3	Unknown	1	Left - origin of primary	7	IV	3	T2	NX	M1	Distant	0	40	450	999	40	1	3	0	98	Dead (attributable to this cancer dx)	Alive or dead due to cancer	0	Dead	Yes	None/Unknown	California excluding SF/SJM/LA - 2000+
1	Married (including common law)	1	2004	2	1	White	Pacific Coast	2	C34.1-Upper lobe, lung	3	Unknown	2	Right - origin of primary	7	IV	3	T2	N1	M1	Distant	0	40	100	100	40	0	3	98	0	Dead (attributable to this cancer dx)	Alive or dead due to cancer	1	Dead	No/Unknown	None/Unknown	California excluding SF/SJM/LA - 2000+
1	Married (including common law)	1	2004	2	1	White	Pacific Coast	2	C34.1-Upper lobe, lung	1	Poorly differentiated; Grade III	2	Right - origin of primary	2	IB	3	T2	N0	M0	Localized	33	60	100	0	0	3	0	13	0	Alive or dead of other cause	Alive or dead due to cancer	108	Alive	Yes	None/Unknown	California excluding SF/SJM/LA - 2000+
1	Widowed	2	2005	1	1	White	Pacific Coast	4	C34.3-Lower lobe, lung	3	Unknown	2	Right - origin of primary	4	IIB	3	T2	N1	M0	Regional	30	14	450	100	0	3	0	8	1	Dead (attributable to this cancer dx)	Alive or dead due to cancer	22	Dead	No/Unknown	None/Unknown	California excluding SF/SJM/LA - 2000+
1	Married (including common law)	2	2005	2	1	White	Pacific Coast	2	C34.1-Upper lobe, lung	1	Poorly differentiated; Grade III	1	Left - origin of primary	7	IV	3	T2	N0	M1	Distant	0	45	100	0	40	0	3	0	98	Dead (attributable to this cancer dx)	Alive or dead due to cancer	1	Dead	No/Unknown	Beam radiation	California excluding SF/SJM/LA - 2000+
1	Married (including common law)	2	2005	2	3	Other (American Indian/AK Native, Asian/Pacific Islander)	Pacific Coast	6	C34.9-Lung, NOS	2	Undifferentiated; anaplastic; Grade IV	3	Paired site, but no information concerning laterality	6	IIIB	5	T4	N3	M0	Distant	0	999	700	600	0	3	0	98	97	Dead (attributable to this cancer dx)	Alive or dead due to cancer	0	Dead	No/Unknown	None/Unknown	California excluding SF/SJM/LA - 2000+
1	Married (including common law)	2	2005	1	1	White	Pacific Coast	2	C34.1-Upper lobe, lung	3	Unknown	2	Right - origin of primary	7	IV	5	T4	N0	M1	Distant	0	999	650	0	23	0	0	0	98	Dead (attributable to this cancer dx)	Alive or dead due to cancer	0	Dead	No/Unknown	None/Unknown	California excluding SF/SJM/LA - 2000+
1	Married (including common law)	1	2005	2	3	Other (American Indian/AK Native, Asian/Pacific Islander)	Pacific Coast	4	C34.3-Lower lobe, lung	3	Unknown	1	Left - origin of primary	7	IV	5	T4	N2	M1	Distant	21	15	760	200	30	0	0	0	98	Dead (attributable to this cancer dx)	Alive or dead due to cancer	40	Dead	Yes	None/Unknown	California excluding SF/SJM/LA - 2000+
1	Married (including common law)	2	2005	2	1	White	Pacific Coast	6	C34.9-Lung, NOS	1	Poorly differentiated; Grade III	1	Left - origin of primary	7	IV	6	TX	N2	M1	Distant	0	999	999	200	23	3	0	1	1	Dead (attributable to this cancer dx)	Alive or dead due to cancer	3	Dead	Yes	Beam radiation	California excluding SF/SJM/LA - 2000+
1	Widowed	2	2005	1	1	White	Pacific Coast	4	C34.3-Lower lobe, lung	3	Unknown	1	Left - origin of primary	7	IV	5	T4	N2	M1	Distant	0	100	700	200	23	0	0	0	98	Dead (attributable to this cancer dx)	Alive or dead due to cancer	0	Dead	Yes	None/Unknown	California excluding SF/SJM/LA - 2000+
2	Single (never married)	1	2005	2	1	White	Pacific Coast	1	C34.0-Main bronchus	2	Undifferentiated; anaplastic; Grade IV	1	Left - origin of primary	7	IV	5	T4	N3	M1	Distant	0	999	700	600	30	0	0	0	98	Dead (attributable to this cancer dx)	Alive or dead due to cancer	6	Dead	Yes	None/Unknown	California excluding SF/SJM/LA - 2000+
1	Widowed	1	2005	1	1	White	Pacific Coast	4	C34.3-Lower lobe, lung	3	Unknown	1	Left - origin of primary	5	IIIA	3	T2	N2	M0	Regional	0	40	300	200	0	0	0	0	98	Dead (attributable to this cancer dx)	Alive or dead due to cancer	4	Dead	No/Unknown	Refused	California excluding SF/SJM/LA - 2000+
1	Married (including common law)	2	2005	2	1	White	Pacific Coast	2	C34.1-Upper lobe, lung	3	Unknown	1	Left - origin of primary	5	IIIA	3	T2	N2	M0	Regional	0	77	100	200	0	0	0	0	98	Alive or dead of other cause	Dead (attributable to causes other than this cancer dx)	0	Dead	No/Unknown	Beam radiation	California excluding SF/SJM/LA - 2000+
1	Married (including common law)	1	2005	2	1	White	Pacific Coast	2	C34.1-Upper lobe, lung	1	Poorly differentiated; Grade III	2	Right - origin of primary	4	IIB	3	T2	N1	M0	Regional	33	25	400	100	0	3	0	14	1	Alive or dead of other cause	Alive or dead due to cancer	114	Alive	Yes	None/Unknown	California excluding SF/SJM/LA - 2000+
1	Widowed	2	2005	1	1	White	Pacific Coast	2	C34.1-Upper lobe, lung	3	Unknown	1	Left - origin of primary	6	IIIB	5	T4	N0	M0	Regional	0	65	740	0	0	0	0	0	98	Dead (attributable to this cancer dx)	Alive or dead due to cancer	5	Dead	No/Unknown	None/Unknown	California excluding SF/SJM/LA - 2000+
1	Married (including common law)	1	2005	2	3	Other (American Indian/AK Native, Asian/Pacific Islander)	Pacific Coast	2	C34.1-Upper lobe, lung	3	Unknown	2	Right - origin of primary	6	IIIB	5	T4	N0	M0	Distant	0	73	750	0	0	0	0	0	98	Dead (attributable to this cancer dx)	Alive or dead due to cancer	50	Dead	Yes	Beam radiation	California excluding SF/SJM/LA - 2000+
1	Married (including common law)	2	2005	1	1	White	Pacific Coast	2	C34.1-Upper lobe, lung	2	Undifferentiated; anaplastic; Grade IV	2	Right - origin of primary	5	IIIA	3	T2	N2	M0	Regional	33	56	230	200	0	3	0	10	1	Dead (attributable to this cancer dx)	Alive or dead due to cancer	91	Dead	Yes	Beam radiation	California excluding SF/SJM/LA - 2000+
1	Married (including common law)	2	2005	1	1	White	Pacific Coast	2	C34.1-Upper lobe, lung	2	Undifferentiated; anaplastic; Grade IV	2	Right - origin of primary	2	IB	3	T2	N0	M0	Localized	30	45	100	0	0	0	0	3	0	Dead (attributable to this cancer dx)	Alive or dead due to cancer	58	Dead	No/Unknown	None/Unknown	California excluding SF/SJM/LA - 2000+
2	Divorced	1	2005	1	1	White	Pacific Coast	2	C34.1-Upper lobe, lung	3	Unknown	2	Right - origin of primary	6	IIIB	4	T3	N3	M0	Distant	0	25	550	600	0	0	0	0	98	Dead (attributable to this cancer dx)	Alive or dead due to cancer	10	Dead	Yes	Beam radiation	California excluding SF/SJM/LA - 2000+
1	Widowed	2	2005	2	1	White	Pacific Coast	6	C34.9-Lung, NOS	3	Unknown	3	Paired site, but no information concerning laterality	7	IV	1	T0	N2	M1	Distant	0	0	950	200	50	0	1	0	98	Dead (attributable to this cancer dx)	Alive or dead due to cancer	6	Dead	No/Unknown	Beam radiation	California excluding SF/SJM/LA - 2000+
1	Married (including common law)	1	2006	1	2	Black	Pacific Coast	2	C34.1-Upper lobe, lung	3	Unknown	2	Right - origin of primary	7	IV	2	T1	N0	M1	Distant	0	29	100	0	40	0	3	0	98	Dead (attributable to this cancer dx)	Alive or dead due to cancer	3	Dead	No/Unknown	None/Unknown	California excluding SF/SJM/LA - 2000+
2	Single (never married)	1	2006	2	1	White	Pacific Coast	2	C34.1-Upper lobe, lung	1	Poorly differentiated; Grade III	2	Right - origin of primary	4	IIB	4	T3	N0	M0	Regional	30	20	600	0	0	3	0	15	0	Dead (attributable to this cancer dx)	Alive or dead due to cancer	30	Dead	Yes	Beam radiation	California excluding SF/SJM/LA - 2000+
1	Widowed	2	2006	1	1	White	Pacific Coast	2	C34.1-Upper lobe, lung	2	Undifferentiated; anaplastic; Grade IV	1	Left - origin of primary	2	IB	3	T2	N0	M0	Localized	33	45	210	0	0	3	0	3	0	Alive or dead of other cause	Alive or dead due to cancer	105	Alive	No/Unknown	Beam radiation	California excluding SF/SJM/LA - 2000+
1	Married (including common law)	2	2006	2	1	White	Pacific Coast	2	C34.1-Upper lobe, lung	3	Unknown	2	Right - origin of primary	7	IV	5	T4	N3	M1	Distant	0	42	720	600	40	0	0	0	98	Dead (attributable to this cancer dx)	Alive or dead due to cancer	1	Dead	No/Unknown	None/Unknown	California excluding SF/SJM/LA - 2000+
1	Married (including common law)	2	2006	2	1	White	Pacific Coast	5	C34.8-Overlapping lesion of lung	1	Poorly differentiated; Grade III	1	Left - origin of primary	7	IV	5	T4	N2	M1	Distant	0	100	720	200	23	0	0	0	98	Dead (attributable to this cancer dx)	Alive or dead due to cancer	3	Dead	No/Unknown	Beam radiation	California excluding SF/SJM/LA - 2000+
2	Single (never married)	1	2006	1	1	White	Pacific Coast	4	C34.3-Lower lobe, lung	1	Poorly differentiated; Grade III	2	Right - origin of primary	7	IV	3	T2	N2	M1	Distant	0	37	400	200	40	1	0	0	98	Dead (attributable to this cancer dx)	Alive or dead due to cancer	9	Dead	Yes	None/Unknown	California excluding SF/SJM/LA - 2000+
2	Divorced	1	2006	1	1	White	Pacific Coast	2	C34.1-Upper lobe, lung	1	Poorly differentiated; Grade III	2	Right - origin of primary	2	IB	3	T2	N0	M0	Regional	45	94	450	0	0	6	0	37	0	Alive or dead of other cause	Alive or dead due to cancer	103	Alive	Yes	None/Unknown	California excluding SF/SJM/LA - 2000+
1	Married (including common law)	1	2006	1	1	White	Pacific Coast	4	C34.3-Lower lobe, lung	1	Poorly differentiated; Grade III	1	Left - origin of primary	1	IA	2	T1	N0	M0	Localized	33	18	100	0	0	3	0	9	0	Alive or dead of other cause	Alive or dead due to cancer	101	Alive	Yes	None/Unknown	California excluding SF/SJM/LA - 2000+
1	Married (including common law)	2	2006	1	1	White	Pacific Coast	4	C34.3-Lower lobe, lung	2	Undifferentiated; anaplastic; Grade IV	1	Left - origin of primary	6	IIIB	5	T4	N2	M0	Regional	0	32	650	200	0	0	0	0	98	Dead (attributable to this cancer dx)	Alive or dead due to cancer	4	Dead	Yes	None/Unknown	California excluding SF/SJM/LA - 2000+
1	Married (including common law)	2	2006	2	1	White	Pacific Coast	1	C34.0-Main bronchus	3	Unknown	1	Left - origin of primary	7	IV	5	T4	N3	M1	Distant	0	40	700	600	50	0	3	0	98	Dead (attributable to this cancer dx)	Alive or dead due to cancer	0	Dead	No/Unknown	None/Unknown	California excluding SF/SJM/LA - 2000+
2	Divorced	2	2006	1	1	White	Pacific Coast	4	C34.3-Lower lobe, lung	2	Undifferentiated; anaplastic; Grade IV	1	Left - origin of primary	5	IIIA	2	T1	N2	M0	Regional	33	30	100	200	0	3	0	98	97	Dead (attributable to this cancer dx)	Alive or dead due to cancer	4	Dead	No/Unknown	None/Unknown	California excluding SF/SJM/LA - 2000+
1	Married (including common law)	1	2006	1	1	White	Pacific Coast	2	C34.1-Upper lobe, lung	1	Poorly differentiated; Grade III	1	Left - origin of primary	5	IIIA	3	T2	N2	M0	Regional	55	17	200	200	0	6	0	8	4	Dead (attributable to this cancer dx)	Alive or dead due to cancer	72	Dead	Yes	Beam radiation	California excluding SF/SJM/LA - 2000+
1	Married (including common law)	1	2006	2	2	Black	Pacific Coast	2	C34.1-Upper lobe, lung	3	Unknown	2	Right - origin of primary	2	IB	3	T2	N0	M0	Localized	33	42	100	0	0	3	0	16	0	Alive or dead of other cause	Alive or dead due to cancer	101	Alive	No/Unknown	None/Unknown	California excluding SF/SJM/LA - 2000+
1	Married (including common law)	2	2006	2	2	Black	Pacific Coast	4	C34.3-Lower lobe, lung	1	Poorly differentiated; Grade III	1	Left - origin of primary	7	IV	5	T4	N3	M1	Distant	0	999	720	600	50	0	0	0	98	Dead (attributable to this cancer dx)	Alive or dead due to cancer	5	Dead	Yes	None/Unknown	California excluding SF/SJM/LA - 2000+
2	Divorced	1	2006	1	1	White	Pacific Coast	2	C34.1-Upper lobe, lung	1	Poorly differentiated; Grade III	1	Left - origin of primary	7	IV	5	T4	N0	M1	Distant	30	15	720	0	40	3	9	7	0	Dead (attributable to this cancer dx)	Alive or dead due to cancer	0	Dead	No/Unknown	None/Unknown	California excluding SF/SJM/LA - 2000+
1	Married (including common law)	1	2006	2	1	White	Pacific Coast	2	C34.1-Upper lobe, lung	1	Poorly differentiated; Grade III	2	Right - origin of primary	7	IV	2	T1	N1	M1	Distant	0	22	300	100	40	0	0	0	98	Dead (attributable to this cancer dx)	Alive or dead due to cancer	2	Dead	No/Unknown	None/Unknown	California excluding SF/SJM/LA - 2000+
2	Separated	1	2006	2	1	White	Pacific Coast	2	C34.1-Upper lobe, lung	3	Unknown	2	Right - origin of primary	7	IV	5	T4	N2	M1	Distant	0	10	790	200	35	3	0	3	3	Dead (attributable to this cancer dx)	Alive or dead due to cancer	22	Dead	Yes	Beam radiation	California excluding SF/SJM/LA - 2000+
1	Widowed	2	2006	1	1	White	Pacific Coast	2	C34.1-Upper lobe, lung	3	Unknown	1	Left - origin of primary	2	IB	3	T2	N0	M0	Localized	0	143	100	0	0	0	0	0	98	Dead (attributable to this cancer dx)	Alive or dead due to cancer	1	Dead	No/Unknown	Refused	California excluding SF/SJM/LA - 2000+
1	Married (including common law)	1	2006	1	1	White	Pacific Coast	6	C34.9-Lung, NOS	3	Unknown	3	Bilateral, single primary	7	IV	6	TX	N3	M1	Distant	0	999	999	600	40	0	3	0	98	Dead (attributable to this cancer dx)	Alive or dead due to cancer	28	Dead	Yes	Beam radiation	California excluding SF/SJM/LA - 2000+
1	Married (including common law)	1	2006	2	1	White	Pacific Coast	4	C34.3-Lower lobe, lung	2	Undifferentiated; anaplastic; Grade IV	2	Right - origin of primary	1	IA	2	T1	N0	M0	Localized	21	18	100	0	0	3	0	6	0	Alive or dead of other cause	Alive or dead due to cancer	97	Alive	Yes	None/Unknown	California excluding SF/SJM/LA - 2000+
1	Married (including common law)	1	2006	2	1	White	Pacific Coast	2	C34.1-Upper lobe, lung	2	Undifferentiated; anaplastic; Grade IV	2	Right - origin of primary	6	IIIB	5	T4	N3	M0	Distant	0	150	700	600	0	0	0	0	98	Dead (attributable to this cancer dx)	Alive or dead due to cancer	1	Dead	Yes	None/Unknown	California excluding SF/SJM/LA - 2000+
1	Married (including common law)	2	2006	2	2	Black	Pacific Coast	4	C34.3-Lower lobe, lung	1	Poorly differentiated; Grade III	2	Right - origin of primary	1	IA	2	T1	N0	M0	Localized	21	16	100	0	0	0	0	0	98	Dead (attributable to this cancer dx)	Alive or dead due to cancer	34	Dead	No/Unknown	None/Unknown	California excluding SF/SJM/LA - 2000+
3	Unknown	1	2005	2	1	White	Pacific Coast	2	C34.1-Upper lobe, lung	1	Poorly differentiated; Grade III	1	Left - origin of primary	7	IV	5	T4	N2	M1	Distant	0	60	790	200	40	2	2	0	98	Dead (attributable to this cancer dx)	Alive or dead due to cancer	0	Dead	No/Unknown	None/Unknown	California excluding SF/SJM/LA - 2000+
1	Married (including common law)	1	2006	2	1	White	Pacific Coast	3	C34.2-Middle lobe, lung	3	Unknown	2	Right - origin of primary	7	IV	3	T2	N2	M1	Distant	0	999	400	200	40	0	0	0	98	Dead (attributable to this cancer dx)	Alive or dead due to cancer	1	Dead	No/Unknown	None/Unknown	California excluding SF/SJM/LA - 2000+
2	Single (never married)	1	2006	1	1	White	Pacific Coast	2	C34.1-Upper lobe, lung	3	Unknown	2	Right - origin of primary	7	IV	3	T2	N2	M1	Distant	0	32	100	200	40	0	3	0	98	Dead (attributable to this cancer dx)	Alive or dead due to cancer	2	Dead	No/Unknown	Refused	California excluding SF/SJM/LA - 2000+
1	Married (including common law)	2	2006	2	1	White	Pacific Coast	1	C34.0-Main bronchus	3	Unknown	1	Left - origin of primary	7	IV	3	T2	N2	M1	Distant	0	80	100	200	40	0	3	0	98	Dead (attributable to this cancer dx)	Alive or dead due to cancer	6	Dead	Yes	None/Unknown	California excluding SF/SJM/LA - 2000+
1	Married (including common law)	1	2007	2	1	White	Pacific Coast	2	C34.1-Upper lobe, lung	3	Unknown	1	Left - origin of primary	6	IIIB	5	T4	N2	M0	Regional	0	54	700	200	0	0	0	0	98	Alive or dead of other cause	Dead (attributable to causes other than this cancer dx)	59	Dead	Yes	Beam radiation	California excluding SF/SJM/LA - 2000+
2	Single (never married)	1	2007	2	1	White	Pacific Coast	2	C34.1-Upper lobe, lung	3	Unknown	1	Left - origin of primary	5	IIIA	6	TX	N2	M0	Regional	0	999	100	200	0	0	0	0	98	Dead (attributable to this cancer dx)	Alive or dead due to cancer	20	Dead	Yes	Beam radiation	California excluding SF/SJM/LA - 2000+
1	Married (including common law)	2	2007	2	1	White	Pacific Coast	4	C34.3-Lower lobe, lung	1	Poorly differentiated; Grade III	2	Right - origin of primary	7	IV	6	TX	N0	M1	Distant	0	999	100	0	40	0	0	0	98	Dead (attributable to this cancer dx)	Alive or dead due to cancer	1	Dead	Yes	None/Unknown	California excluding SF/SJM/LA - 2000+
1	Married (including common law)	2	2007	1	1	White	Pacific Coast	4	C34.3-Lower lobe, lung	1	Poorly differentiated; Grade III	1	Left - origin of primary	1	IA	2	T1	N0	M0	Localized	21	25	300	0	0	0	0	0	98	Alive or dead of other cause	Alive or dead due to cancer	92	Alive	Yes	None/Unknown	California excluding SF/SJM/LA - 2000+
1	Widowed	2	2007	1	2	Black	Pacific Coast	2	C34.1-Upper lobe, lung	2	Undifferentiated; anaplastic; Grade IV	1	Left - origin of primary	6	IIIB	5	T4	N2	M0	Regional	0	42	700	200	0	0	0	0	98	Dead (attributable to this cancer dx)	Alive or dead due to cancer	38	Dead	Yes	Beam radiation	California excluding SF/SJM/LA - 2000+
1	Married (including common law)	2	2007	2	1	White	Pacific Coast	4	C34.3-Lower lobe, lung	1	Poorly differentiated; Grade III	1	Left - origin of primary	1	IA	2	T1	N0	M0	Localized	30	18	100	0	0	3	0	2	0	Dead (attributable to this cancer dx)	Alive or dead due to cancer	30	Dead	No/Unknown	None/Unknown	California excluding SF/SJM/LA - 2000+
1	Married (including common law)	2	2007	2	1	White	Pacific Coast	2	C34.1-Upper lobe, lung	1	Poorly differentiated; Grade III	2	Right - origin of primary	5	IIIA	4	T3	N2	M0	Regional	0	45	500	200	0	0	0	0	98	Dead (attributable to this cancer dx)	Alive or dead due to cancer	16	Dead	Yes	Beam radiation	California excluding SF/SJM/LA - 2000+
1	Married (including common law)	2	2007	1	1	White	Pacific Coast	4	C34.3-Lower lobe, lung	1	Poorly differentiated; Grade III	1	Left - origin of primary	1	IA	2	T1	N0	M0	Localized	33	30	100	0	0	3	0	4	0	Alive or dead of other cause	Alive or dead due to cancer	92	Alive	No/Unknown	None/Unknown	California excluding SF/SJM/LA - 2000+
1	Widowed	2	2007	1	1	White	Pacific Coast	6	C34.9-Lung, NOS	1	Poorly differentiated; Grade III	1	Left - origin of primary	7	IV	5	T4	N2	M1	Distant	0	50	780	200	50	0	1	0	98	Dead (attributable to this cancer dx)	Alive or dead due to cancer	3	Dead	No/Unknown	Beam radiation	California excluding SF/SJM/LA - 2000+
1	Married (including common law)	1	2007	2	1	White	Pacific Coast	2	C34.1-Upper lobe, lung	3	Unknown	1	Left - origin of primary	5	IIIA	6	TX	N2	M0	Regional	0	999	100	200	0	3	0	98	97	Dead (attributable to this cancer dx)	Alive or dead due to cancer	12	Dead	Yes	Beam radiation	California excluding SF/SJM/LA - 2000+
1	Married (including common law)	1	2007	2	1	White	Pacific Coast	1	C34.0-Main bronchus	3	Unknown	2	Right - origin of primary	7	IV	5	T4	N2	M1	Distant	0	999	650	200	40	0	0	0	98	Dead (attributable to this cancer dx)	Alive or dead due to cancer	1	Dead	No/Unknown	None/Unknown	California excluding SF/SJM/LA - 2000+
1	Married (including common law)	1	2007	2	1	White	Pacific Coast	6	C34.9-Lung, NOS	3	Unknown	3	Bilateral, single primary	7	IV	4	T3	N3	M1	Distant	0	999	600	600	40	1	0	1	1	Dead (attributable to this cancer dx)	Alive or dead due to cancer	0	Dead	Yes	None/Unknown	California excluding SF/SJM/LA - 2000+
1	Married (including common law)	2	2007	2	1	White	Pacific Coast	4	C34.3-Lower lobe, lung	1	Poorly differentiated; Grade III	2	Right - origin of primary	2	IB	3	T2	N0	M0	Localized	33	55	100	0	0	0	0	4	0	Alive or dead of other cause	Dead (attributable to causes other than this cancer dx)	4	Dead	No/Unknown	None/Unknown	California excluding SF/SJM/LA - 2000+
1	Married (including common law)	2	2007	1	1	White	Pacific Coast	2	C34.1-Upper lobe, lung	3	Unknown	2	Right - origin of primary	5	IIIA	4	T3	N1	M0	Regional	46	50	600	100	0	3	0	15	1	Dead (attributable to this cancer dx)	Alive or dead due to cancer	17	Dead	Yes	None/Unknown	California excluding SF/SJM/LA - 2000+
1	Married (including common law)	1	2007	2	1	White	Pacific Coast	2	C34.1-Upper lobe, lung	1	Poorly differentiated; Grade III	1	Left - origin of primary	7	IV	2	T1	N3	M1	Distant	0	12	100	600	50	0	3	0	98	Alive or dead of other cause	Dead (attributable to causes other than this cancer dx)	9	Dead	Yes	None/Unknown	California excluding SF/SJM/LA - 2000+
1	Married (including common law)	2	2007	2	1	White	Pacific Coast	6	C34.9-Lung, NOS	1	Poorly differentiated; Grade III	2	Right - origin of primary	6	IIIB	5	T4	N2	M0	Distant	0	999	760	200	0	3	0	98	97	Dead (attributable to this cancer dx)	Alive or dead due to cancer	0	Dead	No/Unknown	None/Unknown	California excluding SF/SJM/LA - 2000+
2	Divorced	2	2007	1	1	White	Pacific Coast	6	C34.9-Lung, NOS	3	Unknown	3	Paired site, but no information concerning laterality	7	IV	1	T0	N0	M1	Distant	0	0	950	0	40	0	3	0	98	Dead (attributable to this cancer dx)	Alive or dead due to cancer	13	Dead	No/Unknown	None/Unknown	California excluding SF/SJM/LA - 2000+
1	Married (including common law)	2	2008	2	1	White	Pacific Coast	2	C34.1-Upper lobe, lung	3	Unknown	2	Right - origin of primary	1	IA	2	T1	N0	M0	Localized	33	14	100	0	0	3	0	6	0	Dead (attributable to this cancer dx)	Alive or dead due to cancer	34	Dead	No/Unknown	None/Unknown	California excluding SF/SJM/LA - 2000+
1	Married (including common law)	2	2006	2	1	White	Pacific Coast	2	C34.1-Upper lobe, lung	3	Unknown	2	Right - origin of primary	2	IB	3	T2	N0	M0	Regional	45	25	450	0	0	3	0	2	0	Dead (attributable to this cancer dx)	Alive or dead due to cancer	2	Dead	No/Unknown	None/Unknown	California excluding SF/SJM/LA - 2000+
1	Married (including common law)	2	2008	2	1	White	Pacific Coast	3	C34.2-Middle lobe, lung	1	Poorly differentiated; Grade III	2	Right - origin of primary	7	IV	5	T4	N2	M1	Distant	0	37	650	200	40	0	0	0	98	Dead (attributable to this cancer dx)	Alive or dead due to cancer	0	Dead	No/Unknown	None/Unknown	California excluding SF/SJM/LA - 2000+
2	Single (never married)	1	2008	2	1	White	Pacific Coast	2	C34.1-Upper lobe, lung	3	Unknown	1	Left - origin of primary	4	IIB	3	T2	N1	M0	Regional	30	90	450	100	0	3	0	8	2	Dead (attributable to this cancer dx)	Alive or dead due to cancer	6	Dead	No/Unknown	None/Unknown	California excluding SF/SJM/LA - 2000+
2	Divorced	1	2008	2	1	White	Pacific Coast	6	C34.9-Lung, NOS	2	Undifferentiated; anaplastic; Grade IV	2	Right - origin of primary	7	IV	6	TX	N1	M1	Distant	0	999	999	500	40	0	1	0	98	Dead (attributable to this cancer dx)	Alive or dead due to cancer	15	Dead	Yes	Beam radiation	California excluding SF/SJM/LA - 2000+
1	Married (including common law)	1	2008	1	1	White	Pacific Coast	4	C34.3-Lower lobe, lung	1	Poorly differentiated; Grade III	2	Right - origin of primary	2	IB	3	T2	N0	M0	Localized	33	66	100	0	0	3	0	98	0	Alive or dead of other cause	Alive or dead due to cancer	80	Alive	Yes	None/Unknown	California excluding SF/SJM/LA - 2000+
1	Married (including common law)	2	2007	1	1	White	Pacific Coast	2	C34.1-Upper lobe, lung	3	Unknown	1	Left - origin of primary	7	IV	5	T4	N3	M1	Distant	0	65	790	600	40	0	0	0	98	Dead (attributable to this cancer dx)	Alive or dead due to cancer	1	Dead	Yes	Beam radiation	California excluding SF/SJM/LA - 2000+
3	Unknown	2	2008	2	3	Other (American Indian/AK Native, Asian/Pacific Islander)	Pacific Coast	4	C34.3-Lower lobe, lung	1	Poorly differentiated; Grade III	1	Left - origin of primary	7	IV	3	T2	N0	M1	Distant	0	40	100	0	50	0	0	0	98	Dead (attributable to this cancer dx)	Alive or dead due to cancer	1	Dead	Yes	None/Unknown	California excluding SF/SJM/LA - 2000+
1	Married (including common law)	2	2008	2	1	White	Pacific Coast	2	C34.1-Upper lobe, lung	2	Undifferentiated; anaplastic; Grade IV	2	Right - origin of primary	1	IA	2	T1	N0	M0	Localized	21	14	100	0	0	3	0	6	0	Alive or dead of other cause	Dead (attributable to causes other than this cancer dx)	0	Dead	No/Unknown	None/Unknown	California excluding SF/SJM/LA - 2000+
1	Widowed	2	2008	2	1	White	Pacific Coast	2	C34.1-Upper lobe, lung	2	Undifferentiated; anaplastic; Grade IV	1	Left - origin of primary	7	IV	5	T4	N3	M1	Distant	0	40	650	600	50	0	0	0	98	Dead (attributable to this cancer dx)	Alive or dead due to cancer	9	Dead	Yes	Beam radiation	California excluding SF/SJM/LA - 2000+
1	Married (including common law)	1	2008	1	1	White	Pacific Coast	4	C34.3-Lower lobe, lung	3	Unknown	2	Right - origin of primary	7	IV	3	T2	N2	M1	Distant	0	35	100	200	40	0	3	0	98	Dead (attributable to this cancer dx)	Alive or dead due to cancer	6	Dead	Yes	Beam radiation	California excluding SF/SJM/LA - 2000+
2	Divorced	2	2008	1	1	White	Pacific Coast	4	C34.3-Lower lobe, lung	1	Poorly differentiated; Grade III	2	Right - origin of primary	1	IA	2	T1	N0	M0	Localized	33	30	100	0	0	3	0	5	0	Alive or dead of other cause	Alive or dead due to cancer	77	Alive	No/Unknown	None/Unknown	California excluding SF/SJM/LA - 2000+
2	Single (never married)	1	2008	2	1	White	Pacific Coast	2	C34.1-Upper lobe, lung	1	Poorly differentiated; Grade III	2	Right - origin of primary	7	IV	5	T4	N2	M1	Distant	0	85	700	200	30	0	0	0	98	Dead (attributable to this cancer dx)	Alive or dead due to cancer	3	Dead	No/Unknown	Beam radiation	California excluding SF/SJM/LA - 2000+
1	Widowed	2	2007	1	2	Black	Pacific Coast	3	C34.2-Middle lobe, lung	1	Poorly differentiated; Grade III	2	Right - origin of primary	1	IA	2	T1	N0	M0	Localized	33	25	100	0	0	3	0	4	0	Dead (attributable to this cancer dx)	Alive or dead due to cancer	21	Dead	No/Unknown	None/Unknown	California excluding SF/SJM/LA - 2000+
2	Single (never married)	1	2007	2	1	White	Pacific Coast	2	C34.1-Upper lobe, lung	3	Unknown	1	Left - origin of primary	6	IIIB	3	T2	N3	M0	Distant	0	90	100	600	0	0	0	0	98	Dead (attributable to this cancer dx)	Alive or dead due to cancer	13	Dead	Yes	Beam radiation	California excluding SF/SJM/LA - 2000+
2	Single (never married)	1	2008	1	1	White	Pacific Coast	2	C34.1-Upper lobe, lung	1	Poorly differentiated; Grade III	2	Right - origin of primary	7	IV	5	T4	N2	M1	Distant	0	70	650	200	40	0	0	0	98	Dead (attributable to this cancer dx)	Alive or dead due to cancer	9	Dead	Yes	Beam radiation	California excluding SF/SJM/LA - 2000+
1	Married (including common law)	2	2008	2	1	White	Pacific Coast	2	C34.1-Upper lobe, lung	3	Unknown	1	Left - origin of primary	7	IV	5	T4	N3	M1	Distant	0	125	720	600	50	0	0	0	98	Dead (attributable to this cancer dx)	Alive or dead due to cancer	0	Dead	No/Unknown	Beam radiation	California excluding SF/SJM/LA - 2000+
2	Single (never married)	2	2008	2	1	White	Pacific Coast	2	C34.1-Upper lobe, lung	1	Poorly differentiated; Grade III	1	Left - origin of primary	7	IV	2	T1	N2	M1	Distant	0	25	230	200	23	3	3	98	97	Dead (attributable to this cancer dx)	Alive or dead due to cancer	0	Dead	No/Unknown	None/Unknown	California excluding SF/SJM/LA - 2000+
1	Married (including common law)	2	2008	1	1	White	Pacific Coast	2	C34.1-Upper lobe, lung	3	Unknown	2	Right - origin of primary	7	IV	3	T2	N3	M1	Distant	0	999	400	600	40	3	0	98	97	Dead (attributable to this cancer dx)	Alive or dead due to cancer	3	Dead	Yes	Beam radiation	California excluding SF/SJM/LA - 2000+
1	Married (including common law)	2	2008	1	1	White	Pacific Coast	2	C34.1-Upper lobe, lung	1	Poorly differentiated; Grade III	1	Left - origin of primary	7	IV	5	T4	N2	M1	Distant	0	108	720	200	40	0	0	0	98	Dead (attributable to this cancer dx)	Alive or dead due to cancer	5	Dead	Yes	Beam radiation	California excluding SF/SJM/LA - 2000+
1	Married (including common law)	2	2008	2	1	White	Pacific Coast	4	C34.3-Lower lobe, lung	3	Unknown	2	Right - origin of primary	7	IV	3	T2	N2	M1	Distant	0	60	450	200	40	0	0	0	98	Dead (attributable to this cancer dx)	Alive or dead due to cancer	2	Dead	No/Unknown	Beam radiation	California excluding SF/SJM/LA - 2000+
2	Divorced	2	2008	2	1	White	Pacific Coast	4	C34.3-Lower lobe, lung	3	Unknown	1	Left - origin of primary	7	IV	6	TX	NX	M1	Distant	0	46	999	999	40	0	3	0	98	Dead (attributable to this cancer dx)	Alive or dead due to cancer	1	Dead	No/Unknown	Beam radiation	California excluding SF/SJM/LA - 2000+
1	Married (including common law)	1	2008	2	1	White	Pacific Coast	2	C34.1-Upper lobe, lung	1	Poorly differentiated; Grade III	1	Left - origin of primary	7	IV	5	T4	N2	M1	Distant	0	25	650	200	40	0	3	0	98	Dead (attributable to this cancer dx)	Alive or dead due to cancer	21	Dead	Yes	None/Unknown	California excluding SF/SJM/LA - 2000+
1	Married (including common law)	2	2008	2	3	Other (American Indian/AK Native, Asian/Pacific Islander)	Pacific Coast	4	C34.3-Lower lobe, lung	1	Poorly differentiated; Grade III	2	Right - origin of primary	2	IB	3	T2	N0	M0	Regional	33	32	450	0	0	3	0	3	0	Dead (attributable to this cancer dx)	Alive or dead due to cancer	14	Dead	No/Unknown	None/Unknown	California excluding SF/SJM/LA - 2000+
1	Widowed	2	2008	1	1	White	Pacific Coast	4	C34.3-Lower lobe, lung	1	Poorly differentiated; Grade III	2	Right - origin of primary	7	IV	5	T4	N3	M1	Distant	0	43	720	600	40	0	0	0	98	Dead (attributable to this cancer dx)	Alive or dead due to cancer	4	Dead	Yes	None/Unknown	California excluding SF/SJM/LA - 2000+
1	Widowed	2	2008	2	1	White	Pacific Coast	2	C34.1-Upper lobe, lung	1	Poorly differentiated; Grade III	2	Right - origin of primary	1	IA	2	T1	N0	M0	Localized	21	17	300	0	0	0	0	2	0	Alive or dead of other cause	Alive or dead due to cancer	75	Alive	No/Unknown	None/Unknown	California excluding SF/SJM/LA - 2000+
1	Married (including common law)	2	2008	1	1	White	Pacific Coast	1	C34.0-Main bronchus	1	Poorly differentiated; Grade III	1	Left - origin of primary	7	IV	5	T4	N3	M1	Distant	0	30	700	600	40	0	0	0	98	Dead (attributable to this cancer dx)	Alive or dead due to cancer	11	Dead	Yes	None/Unknown	California excluding SF/SJM/LA - 2000+
1	Widowed	2	2008	2	1	White	Pacific Coast	2	C34.1-Upper lobe, lung	1	Poorly differentiated; Grade III	2	Right - origin of primary	7	IV	5	T4	N2	M1	Distant	0	65	720	200	40	0	0	0	98	Dead (attributable to this cancer dx)	Alive or dead due to cancer	1	Dead	No/Unknown	Beam radiation	California excluding SF/SJM/LA - 2000+
1	Married (including common law)	2	2008	2	1	White	Pacific Coast	2	C34.1-Upper lobe, lung	3	Unknown	2	Right - origin of primary	2	IB	3	T2	N0	M0	Localized	0	48	300	0	0	0	0	0	98	Alive or dead of other cause	Dead (attributable to causes other than this cancer dx)	39	Dead	No/Unknown	Beam radiation	California excluding SF/SJM/LA - 2000+
2	Separated	1	2008	2	1	White	Pacific Coast	2	C34.1-Upper lobe, lung	3	Unknown	2	Right - origin of primary	5	IIIA	4	T3	N2	M0	Regional	0	98	600	200	0	6	0	6	1	Dead (attributable to this cancer dx)	Alive or dead due to cancer	17	Dead	Yes	Beam radiation	California excluding SF/SJM/LA - 2000+
2	Single (never married)	1	2008	2	1	White	Pacific Coast	4	C34.3-Lower lobe, lung	3	Unknown	2	Right - origin of primary	5	IIIA	3	T2	N2	M0	Regional	0	58	100	200	0	0	0	0	98	Dead (attributable to this cancer dx)	Alive or dead due to cancer	22	Dead	Yes	Beam radiation	California excluding SF/SJM/LA - 2000+
1	Married (including common law)	2	2008	2	1	White	Pacific Coast	2	C34.1-Upper lobe, lung	1	Poorly differentiated; Grade III	1	Left - origin of primary	6	IIIB	5	T4	N0	M0	Distant	55	114	720	0	0	3	0	9	0	Dead (attributable to this cancer dx)	Alive or dead due to cancer	9	Dead	Yes	Beam radiation	California excluding SF/SJM/LA - 2000+
1	Widowed	2	2009	2	1	White	Pacific Coast	2	C34.1-Upper lobe, lung	2	Undifferentiated; anaplastic; Grade IV	1	Left - origin of primary	5	IIIA	4	T3	N2	M0	Regional	0	58	570	200	0	0	0	0	98	Dead (attributable to this cancer dx)	Alive or dead due to cancer	1	Dead	No/Unknown	None/Unknown	California excluding SF/SJM/LA - 2000+
1	Widowed	2	2008	2	1	White	Pacific Coast	2	C34.1-Upper lobe, lung	3	Unknown	1	Left - origin of primary	7	IV	2	T1	N3	M1	Distant	21	20	100	600	50	0	0	97	97	Dead (attributable to this cancer dx)	Alive or dead due to cancer	5	Dead	Yes	None/Unknown	California excluding SF/SJM/LA - 2000+
2	Single (never married)	2	2009	1	1	White	Pacific Coast	2	C34.1-Upper lobe, lung	3	Unknown	2	Right - origin of primary	7	IV	3	T2	N0	M1	Distant	0	38	100	0	40	0	3	0	98	Dead (attributable to this cancer dx)	Alive or dead due to cancer	34	Dead	Yes	Beam radiation	California excluding SF/SJM/LA - 2000+
1	Married (including common law)	1	2008	2	1	White	Pacific Coast	2	C34.1-Upper lobe, lung	3	Unknown	1	Left - origin of primary	7	IV	2	T1	N3	M1	Distant	0	18	100	600	40	0	1	0	98	Dead (attributable to this cancer dx)	Alive or dead due to cancer	6	Dead	Yes	Beam radiation	California excluding SF/SJM/LA - 2000+
2	Separated	2	2009	2	1	White	Pacific Coast	2	C34.1-Upper lobe, lung	3	Unknown	1	Left - origin of primary	7	IV	5	T4	N2	M1	Distant	0	147	650	200	23	0	0	0	98	Dead (attributable to this cancer dx)	Alive or dead due to cancer	0	Dead	No/Unknown	Refused	California excluding SF/SJM/LA - 2000+
1	Married (including common law)	1	2009	2	1	White	Pacific Coast	4	C34.3-Lower lobe, lung	3	Unknown	2	Right - origin of primary	7	IV	5	T4	N2	M1	Distant	0	150	790	200	40	0	0	0	98	Dead (attributable to this cancer dx)	Alive or dead due to cancer	4	Dead	Yes	None/Unknown	California excluding SF/SJM/LA - 2000+
2	Single (never married)	1	2008	2	1	White	Pacific Coast	2	C34.1-Upper lobe, lung	3	Unknown	2	Right - origin of primary	7	IV	3	T2	N2	M1	Distant	0	65	210	200	40	0	1	0	98	Dead (attributable to this cancer dx)	Alive or dead due to cancer	4	Dead	No/Unknown	None/Unknown	California excluding SF/SJM/LA - 2000+
1	Married (including common law)	2	2007	2	1	White	Pacific Coast	2	C34.1-Upper lobe, lung	3	Unknown	2	Right - origin of primary	6	IIIB	5	T4	N2	M0	Distant	0	999	790	200	0	3	0	98	97	Dead (attributable to this cancer dx)	Alive or dead due to cancer	9	Dead	No/Unknown	Refused	California excluding SF/SJM/LA - 2000+
1	Married (including common law)	2	2009	2	1	White	Pacific Coast	2	C34.1-Upper lobe, lung	2	Undifferentiated; anaplastic; Grade IV	1	Left - origin of primary	4	IIB	4	T3	N0	M0	Regional	33	40	570	0	0	3	0	20	0	Dead (attributable to this cancer dx)	Alive or dead due to cancer	64	Dead	No/Unknown	None/Unknown	California excluding SF/SJM/LA - 2000+
1	Married (including common law)	2	2009	2	1	White	Pacific Coast	2	C34.1-Upper lobe, lung	3	Unknown	1	Left - origin of primary	5	IIIA	3	T2	N2	M0	Regional	22	30	450	200	0	0	0	0	98	Dead (attributable to this cancer dx)	Alive or dead due to cancer	11	Dead	Yes	Beam radiation	California excluding SF/SJM/LA - 2000+
1	Married (including common law)	2	2008	2	1	White	Pacific Coast	4	C34.3-Lower lobe, lung	3	Unknown	2	Right - origin of primary	6	IIIB	5	T4	N0	M0	Distant	0	50	790	0	0	0	0	0	98	Dead (attributable to this cancer dx)	Alive or dead due to cancer	19	Dead	Yes	None/Unknown	California excluding SF/SJM/LA - 2000+
1	Widowed	2	2009	1	1	White	Pacific Coast	6	C34.9-Lung, NOS	3	Unknown	2	Right - origin of primary	6	IIIB	5	T4	N2	M0	Regional	0	90	700	200	0	0	0	0	98	Alive or dead of other cause	Dead (attributable to causes other than this cancer dx)	0	Dead	No/Unknown	None/Unknown	California excluding SF/SJM/LA - 2000+
2	Divorced	1	2009	2	1	White	Pacific Coast	2	C34.1-Upper lobe, lung	3	Unknown	2	Right - origin of primary	4	IIB	4	T3	N0	M0	Regional	30	90	600	0	0	3	0	5	0	Dead (attributable to this cancer dx)	Alive or dead due to cancer	15	Dead	No/Unknown	Beam radiation	California excluding SF/SJM/LA - 2000+
2	Single (never married)	1	2009	2	1	White	Pacific Coast	6	C34.9-Lung, NOS	3	Unknown	2	Right - origin of primary	7	IV	5	T4	N2	M1	Distant	21	999	720	200	50	0	0	0	98	Dead (attributable to this cancer dx)	Alive or dead due to cancer	4	Dead	Yes	None/Unknown	California excluding SF/SJM/LA - 2000+
1	Married (including common law)	1	2009	1	1	White	Pacific Coast	2	C34.1-Upper lobe, lung	1	Poorly differentiated; Grade III	1	Left - origin of primary	5	IIIA	3	T2	N2	M0	Regional	56	45	450	200	0	3	0	22	2	Dead (attributable to this cancer dx)	Alive or dead due to cancer	14	Dead	Yes	None/Unknown	California excluding SF/SJM/LA - 2000+
1	Married (including common law)	2	2009	2	1	White	Pacific Coast	2	C34.1-Upper lobe, lung	1	Poorly differentiated; Grade III	2	Right - origin of primary	6	IIIB	5	T4	N2	M0	Regional	0	20	650	200	0	0	0	0	98	Dead (attributable to this cancer dx)	Alive or dead due to cancer	7	Dead	No/Unknown	Beam radiation	California excluding SF/SJM/LA - 2000+
1	Married (including common law)	1	2009	1	1	White	Pacific Coast	1	C34.0-Main bronchus	3	Unknown	2	Right - origin of primary	7	IV	3	T2	N2	M1	Distant	0	31	230	200	40	0	3	0	98	Dead (attributable to this cancer dx)	Alive or dead due to cancer	8	Dead	No/Unknown	Beam radiation	California excluding SF/SJM/LA - 2000+
1	Married (including common law)	2	2008	2	1	White	Pacific Coast	4	C34.3-Lower lobe, lung	1	Poorly differentiated; Grade III	1	Left - origin of primary	2	IB	3	T2	N0	M0	Regional	22	40	450	0	0	3	0	3	0	Dead (attributable to this cancer dx)	Alive or dead due to cancer	50	Dead	No/Unknown	Beam radiation	California excluding SF/SJM/LA - 2000+
2	Divorced	2	2009	1	1	White	Pacific Coast	4	C34.3-Lower lobe, lung	3	Unknown	2	Right - origin of primary	7	IV	4	T3	N3	M1	Distant	0	999	500	600	40	0	3	0	98	Dead (attributable to this cancer dx)	Alive or dead due to cancer	1	Dead	No/Unknown	None/Unknown	California excluding SF/SJM/LA - 2000+
2	Single (never married)	1	2009	2	1	White	Pacific Coast	2	C34.1-Upper lobe, lung	2	Undifferentiated; anaplastic; Grade IV	2	Right - origin of primary	2	IB	3	T2	N0	M0	Regional	33	54	450	0	0	3	0	7	0	Alive or dead of other cause	Dead (attributable to causes other than this cancer dx)	16	Dead	Yes	None/Unknown	California excluding SF/SJM/LA - 2000+
1	Married (including common law)	1	2009	2	1	White	Pacific Coast	2	C34.1-Upper lobe, lung	3	Unknown	1	Left - origin of primary	1	IA	2	T1	N0	M0	Localized	33	16	100	0	0	3	0	97	0	Alive or dead of other cause	Alive or dead due to cancer	66	Alive	No/Unknown	None/Unknown	California excluding SF/SJM/LA - 2000+
1	Married (including common law)	1	2009	2	1	White	Pacific Coast	2	C34.1-Upper lobe, lung	3	Unknown	1	Left - origin of primary	7	IV	3	T2	N2	M1	Distant	0	87	100	200	40	0	3	0	98	Dead (attributable to this cancer dx)	Alive or dead due to cancer	1	Dead	No/Unknown	Beam radiation	California excluding SF/SJM/LA - 2000+
1	Married (including common law)	2	2009	2	1	White	Pacific Coast	1	C34.0-Main bronchus	1	Poorly differentiated; Grade III	1	Left - origin of primary	7	IV	5	T4	N1	M1	Distant	0	60	720	100	40	0	0	0	98	Alive or dead of other cause	Dead (attributable to causes other than this cancer dx)	0	Dead	No/Unknown	None/Unknown	California excluding SF/SJM/LA - 2000+
1	Married (including common law)	2	2009	2	1	White	Pacific Coast	4	C34.3-Lower lobe, lung	3	Unknown	1	Left - origin of primary	7	IV	5	T4	N2	M1	Distant	21	999	790	200	40	0	0	0	98	Dead (attributable to this cancer dx)	Alive or dead due to cancer	0	Dead	No/Unknown	None/Unknown	California excluding SF/SJM/LA - 2000+
1	Married (including common law)	2	2009	2	1	White	Pacific Coast	1	C34.0-Main bronchus	1	Poorly differentiated; Grade III	2	Right - origin of primary	7	IV	5	T4	N1	M1	Distant	0	70	700	100	40	0	1	0	98	Dead (attributable to this cancer dx)	Alive or dead due to cancer	0	Dead	No/Unknown	Beam radiation	California excluding SF/SJM/LA - 2000+
2	Divorced	1	2007	2	2	Black	Pacific Coast	6	C34.9-Lung, NOS	3	Unknown	3	Paired site, but no information concerning laterality	7	IV	6	TX	NX	M1	Distant	0	999	999	999	50	9	9	99	99	Dead (attributable to this cancer dx)	Alive or dead due to cancer	5	Dead	Yes	None/Unknown	California excluding SF/SJM/LA - 2000+
1	Widowed	2	2009	1	1	White	Pacific Coast	4	C34.3-Lower lobe, lung	1	Poorly differentiated; Grade III	2	Right - origin of primary	2	IB	3	T2	N0	M0	Regional	33	25	450	0	0	3	0	9	0	Dead (attributable to this cancer dx)	Alive or dead due to cancer	34	Dead	No/Unknown	None/Unknown	California excluding SF/SJM/LA - 2000+
1	Widowed	2	2009	2	1	White	Pacific Coast	4	C34.3-Lower lobe, lung	3	Unknown	1	Left - origin of primary	7	IV	5	T4	N3	M1	Distant	0	40	650	600	40	0	0	0	98	Dead (attributable to this cancer dx)	Alive or dead due to cancer	5	Dead	No/Unknown	Beam radiation	California excluding SF/SJM/LA - 2000+
2	Single (never married)	1	2009	1	1	White	Pacific Coast	2	C34.1-Upper lobe, lung	3	Unknown	2	Right - origin of primary	7	IV	2	T1	N2	M1	Distant	0	13	100	200	40	0	3	0	98	Dead (attributable to this cancer dx)	Alive or dead due to cancer	5	Dead	Yes	Beam radiation	California excluding SF/SJM/LA - 2000+
1	Widowed	2	2009	1	1	White	Pacific Coast	2	C34.1-Upper lobe, lung	1	Poorly differentiated; Grade III	2	Right - origin of primary	2	IB	3	T2	N0	M0	Localized	33	45	100	0	0	3	0	7	0	Dead (attributable to this cancer dx)	Alive or dead due to cancer	34	Dead	No/Unknown	None/Unknown	California excluding SF/SJM/LA - 2000+
1	Widowed	2	2009	1	1	White	Pacific Coast	2	C34.1-Upper lobe, lung	1	Poorly differentiated; Grade III	1	Left - origin of primary	2	IB	3	T2	N0	M0	Localized	0	50	100	0	0	0	0	0	98	Dead (attributable to this cancer dx)	Alive or dead due to cancer	13	Dead	No/Unknown	None/Unknown	California excluding SF/SJM/LA - 2000+
2	Divorced	2	2010	1	1	White	Pacific Coast	2	C34.1-Upper lobe, lung	1	Poorly differentiated; Grade III	2	Right - origin of primary	1	IA	2	T1	N0	M0	Localized	33	15	100	0	0	3	0	9	0	Alive or dead of other cause	Alive or dead due to cancer	59	Alive	No/Unknown	None/Unknown	California excluding SF/SJM/LA - 2000+
1	Widowed	2	2010	2	1	White	Pacific Coast	6	C34.9-Lung, NOS	1	Poorly differentiated; Grade III	2	Right - origin of primary	5	IIIA	4	T3	N2	M0	Regional	23	38	600	200	0	0	0	0	98	Dead (attributable to this cancer dx)	Alive or dead due to cancer	22	Dead	No/Unknown	None/Unknown	California excluding SF/SJM/LA - 2000+
1	Married (including common law)	2	2010	2	1	White	Pacific Coast	4	C34.3-Lower lobe, lung	1	Poorly differentiated; Grade III	2	Right - origin of primary	7	IV	5	T4	N2	M1	Distant	0	999	430	200	40	0	0	0	98	Dead (attributable to this cancer dx)	Alive or dead due to cancer	10	Dead	Yes	Beam radiation	California excluding SF/SJM/LA - 2000+
1	Married (including common law)	2	2010	2	1	White	Pacific Coast	2	C34.1-Upper lobe, lung	3	Unknown	1	Left - origin of primary	7	IV	5	T4	N3	M1	Distant	0	36	300	600	23	0	3	0	98	Dead (attributable to this cancer dx)	Alive or dead due to cancer	10	Dead	Yes	None/Unknown	California excluding SF/SJM/LA - 2000+
3	Unknown	2	2009	1	4	Unknown	Pacific Coast	6	C34.9-Lung, NOS	3	Unknown	3	Paired site, but no information concerning laterality	7	IV	6	TX	NX	M1	Distant	0	999	999	999	30	9	3	0	98	Alive or dead of other cause	Alive or dead due to cancer	0	Alive	No/Unknown	None/Unknown	California excluding SF/SJM/LA - 2000+
2	Single (never married)	1	2010	2	1	White	Pacific Coast	3	C34.2-Middle lobe, lung	3	Unknown	2	Right - origin of primary	7	IV	5	T4	N3	M1	Distant	0	55	700	600	40	0	3	0	98	Dead (attributable to this cancer dx)	Alive or dead due to cancer	4	Dead	No/Unknown	Beam radiation	California excluding SF/SJM/LA - 2000+
1	Widowed	1	2010	1	1	White	Pacific Coast	2	C34.1-Upper lobe, lung	1	Poorly differentiated; Grade III	2	Right - origin of primary	6	IIIB	5	T4	N0	M0	Regional	0	91	700	0	0	0	0	0	98	Alive or dead of other cause	Dead (attributable to causes other than this cancer dx)	40	Dead	Yes	Radiation, NOS method or source not specified	California excluding SF/SJM/LA - 2000+
1	Married (including common law)	2	2009	2	1	White	Pacific Coast	2	C34.1-Upper lobe, lung	2	Undifferentiated; anaplastic; Grade IV	2	Right - origin of primary	5	IIIA	2	T1	N2	M0	Regional	30	25	100	200	0	3	0	4	2	Dead (attributable to this cancer dx)	Alive or dead due to cancer	10	Dead	Yes	Beam radiation	California excluding SF/SJM/LA - 2000+
2	Divorced	1	2010	1	3	Other (American Indian/AK Native, Asian/Pacific Islander)	Pacific Coast	6	C34.9-Lung, NOS	3	Unknown	1	Left - origin of primary	2	IB	3	T2	N0	M0	Regional	55	51	460	0	0	1	0	95	0	Dead (attributable to this cancer dx)	Alive or dead due to cancer	1	Dead	No/Unknown	None/Unknown	California excluding SF/SJM/LA - 2000+
1	Married (including common law)	1	2010	1	1	White	Pacific Coast	4	C34.3-Lower lobe, lung	1	Poorly differentiated; Grade III	2	Right - origin of primary	7	IV	2	T1	N2	M1	Distant	0	15	110	200	75	0	0	0	98	Dead (attributable to this cancer dx)	Alive or dead due to cancer	8	Dead	Yes	Beam radiation	California excluding SF/SJM/LA - 2000+
2	Divorced	2	2010	1	1	White	Pacific Coast	1	C34.0-Main bronchus	1	Poorly differentiated; Grade III	2	Right - origin of primary	7	IV	4	T3	N2	M1	Distant	0	999	500	200	40	0	0	0	98	Dead (attributable to this cancer dx)	Alive or dead due to cancer	1	Dead	Yes	None/Unknown	California excluding SF/SJM/LA - 2000+
1	Married (including common law)	2	2009	2	1	White	Pacific Coast	2	C34.1-Upper lobe, lung	3	Unknown	1	Left - origin of primary	6	IIIB	5	T4	N2	M0	Regional	0	80	700	200	0	0	0	0	98	Dead (attributable to this cancer dx)	Alive or dead due to cancer	4	Dead	Yes	None/Unknown	California excluding SF/SJM/LA - 2000+
2	Single (never married)	2	2010	1	1	White	Pacific Coast	5	C34.8-Overlapping lesion of lung	1	Poorly differentiated; Grade III	2	Right - origin of primary	6	IIIB	5	T4	N2	M0	Distant	0	999	700	200	15	0	3	0	98	Dead (attributable to this cancer dx)	Alive or dead due to cancer	0	Dead	No/Unknown	None/Unknown	California excluding SF/SJM/LA - 2000+
1	Married (including common law)	2	2010	1	1	White	Pacific Coast	4	C34.3-Lower lobe, lung	1	Poorly differentiated; Grade III	2	Right - origin of primary	1	IA	2	T1	N0	M0	Localized	45	25	110	0	0	3	0	3	0	Alive or dead of other cause	Alive or dead due to cancer	55	Alive	No/Unknown	None/Unknown	California excluding SF/SJM/LA - 2000+
2	Separated	1	2010	2	1	White	Pacific Coast	3	C34.2-Middle lobe, lung	2	Undifferentiated; anaplastic; Grade IV	2	Right - origin of primary	2	IB	3	T2	N0	M0	Regional	30	37	430	0	0	3	0	98	0	Alive or dead of other cause	Alive or dead due to cancer	55	Alive	Yes	None/Unknown	California excluding SF/SJM/LA - 2000+
1	Married (including common law)	1	2010	2	1	White	Pacific Coast	2	C34.1-Upper lobe, lung	1	Poorly differentiated; Grade III	2	Right - origin of primary	2	IB	3	T2	N0	M0	Localized	33	44	100	0	0	1	0	95	0	Alive or dead of other cause	Alive or dead due to cancer	48	Alive	Yes	Beam radiation	California excluding SF/SJM/LA - 2000+
1	Married (including common law)	1	2010	2	1	White	Pacific Coast	2	C34.1-Upper lobe, lung	1	Poorly differentiated; Grade III	1	Left - origin of primary	5	IIIA	3	T2	N2	M0	Regional	33	46	100	200	0	5	0	2	0	Dead (attributable to this cancer dx)	Alive or dead due to cancer	34	Dead	Yes	Beam radiation	California excluding SF/SJM/LA - 2000+
2	Divorced	1	2010	1	1	White	Pacific Coast	2	C34.1-Upper lobe, lung	3	Unknown	1	Left - origin of primary	1	IA	2	T1	N0	M0	Localized	33	17	100	0	0	3	0	9	0	Alive or dead of other cause	Alive or dead due to cancer	55	Alive	No/Unknown	None/Unknown	California excluding SF/SJM/LA - 2000+
2	Divorced	2	2010	1	1	White	Pacific Coast	4	C34.3-Lower lobe, lung	3	Unknown	1	Left - origin of primary	1	IA	2	T1	N0	M0	Localized	0	29	100	0	0	0	0	0	98	Dead (attributable to this cancer dx)	Alive or dead due to cancer	7	Dead	No/Unknown	Beam radiation	California excluding SF/SJM/LA - 2000+
2	Single (never married)	2	2011	2	1	White	Pacific Coast	2	C34.1-Upper lobe, lung	3	Unknown	2	Right - origin of primary	7	IV	4	T3	N3	M1	Distant	0	87	600	600	23	3	0	7	7	Dead (attributable to this cancer dx)	Alive or dead due to cancer	2	Dead	No/Unknown	None/Unknown	California excluding SF/SJM/LA - 2000+
1	Married (including common law)	2	2011	2	1	White	Pacific Coast	4	C34.3-Lower lobe, lung	1	Poorly differentiated; Grade III	2	Right - origin of primary	3	IIA	2	T1	N1	M0	Regional	33	26	100	100	0	3	0	28	1	Alive or dead of other cause	Alive or dead due to cancer	44	Alive	No/Unknown	None/Unknown	California excluding SF/SJM/LA - 2000+
1	Married (including common law)	2	2010	1	1	White	Pacific Coast	3	C34.2-Middle lobe, lung	3	Unknown	2	Right - origin of primary	5	IIIA	6	TX	N2	M0	Regional	0	999	999	200	0	1	0	3	3	Dead (attributable to this cancer dx)	Alive or dead due to cancer	20	Dead	Yes	Beam radiation	California excluding SF/SJM/LA - 2000+
2	Single (never married)	2	2011	2	1	White	Pacific Coast	1	C34.0-Main bronchus	3	Unknown	1	Left - origin of primary	7	IV	5	T4	N3	M1	Distant	0	100	700	600	40	0	1	0	98	Dead (attributable to this cancer dx)	Alive or dead due to cancer	1	Dead	No/Unknown	None/Unknown	California excluding SF/SJM/LA - 2000+
2	Single (never married)	2	2011	2	1	White	Pacific Coast	2	C34.1-Upper lobe, lung	1	Poorly differentiated; Grade III	2	Right - origin of primary	7	IV	5	T4	N1	M1	Distant	33	128	430	100	40	3	0	15	2	Dead (attributable to this cancer dx)	Alive or dead due to cancer	5	Dead	No/Unknown	Beam radiation	California excluding SF/SJM/LA - 2000+
2	Single (never married)	2	2010	1	1	White	Pacific Coast	4	C34.3-Lower lobe, lung	2	Undifferentiated; anaplastic; Grade IV	1	Left - origin of primary	6	IIIB	5	T4	N2	M0	Distant	0	51	400	200	15	0	0	0	98	Alive or dead of other cause	Alive or dead due to cancer	51	Alive	Yes	Beam radiation	California excluding SF/SJM/LA - 2000+
2	Single (never married)	1	2010	1	1	White	Pacific Coast	2	C34.1-Upper lobe, lung	3	Unknown	1	Left - origin of primary	5	IIIA	3	T2	N2	M0	Regional	0	40	400	200	0	3	0	2	2	Alive or dead of other cause	Alive or dead due to cancer	53	Alive	Yes	Beam radiation	California excluding SF/SJM/LA - 2000+
1	Married (including common law)	2	2010	2	1	White	Pacific Coast	4	C34.3-Lower lobe, lung	3	Unknown	3	Paired site, but no information concerning laterality	7	IV	6	TX	N3	M1	Distant	0	4	999	600	40	0	1	0	98	Dead (attributable to this cancer dx)	Alive or dead due to cancer	2	Dead	No/Unknown	Beam radiation	California excluding SF/SJM/LA - 2000+
2	Separated	2	2010	2	1	White	Pacific Coast	2	C34.1-Upper lobe, lung	1	Poorly differentiated; Grade III	1	Left - origin of primary	1	IA	2	T1	N0	M0	Localized	30	25	100	0	0	3	0	5	0	Dead (attributable to this cancer dx)	Alive or dead due to cancer	0	Dead	No/Unknown	None/Unknown	California excluding SF/SJM/LA - 2000+
1	Married (including common law)	2	2011	2	1	White	Pacific Coast	1	C34.0-Main bronchus	3	Unknown	2	Right - origin of primary	7	IV	5	T4	N3	M1	Distant	0	999	100	600	40	1	9	95	95	Dead (attributable to this cancer dx)	Alive or dead due to cancer	3	Dead	No/Unknown	Beam radiation	California excluding SF/SJM/LA - 2000+
1	Married (including common law)	2	2011	2	1	White	Pacific Coast	2	C34.1-Upper lobe, lung	1	Poorly differentiated; Grade III	2	Right - origin of primary	1	IA	2	T1	N0	M0	Localized	33	15	100	0	0	3	0	11	0	Alive or dead of other cause	Alive or dead due to cancer	45	Alive	No/Unknown	None/Unknown	California excluding SF/SJM/LA - 2000+
1	Married (including common law)	1	2011	2	1	White	Pacific Coast	2	C34.1-Upper lobe, lung	3	Unknown	1	Left - origin of primary	7	IV	5	T4	N2	M1	Distant	0	34	100	200	40	0	0	0	98	Dead (attributable to this cancer dx)	Alive or dead due to cancer	28	Dead	Yes	Beam radiation	California excluding SF/SJM/LA - 2000+
2	Single (never married)	1	2011	2	1	White	Pacific Coast	2	C34.1-Upper lobe, lung	1	Poorly differentiated; Grade III	2	Right - origin of primary	7	IV	4	T3	N2	M1	Distant	0	47	600	200	40	0	3	0	98	Dead (attributable to this cancer dx)	Alive or dead due to cancer	0	Dead	No/Unknown	None/Unknown	California excluding SF/SJM/LA - 2000+
2	Divorced	2	2011	1	1	White	Pacific Coast	6	C34.9-Lung, NOS	3	Unknown	2	Right - origin of primary	7	IV	3	T2	N1	M1	Distant	0	112	100	100	0	0	0	0	98	Dead (attributable to this cancer dx)	Alive or dead due to cancer	0	Dead	No/Unknown	None/Unknown	California excluding SF/SJM/LA - 2000+
1	Married (including common law)	2	2011	2	1	White	Pacific Coast	2	C34.1-Upper lobe, lung	3	Unknown	1	Left - origin of primary	7	IV	5	T4	N2	M1	Distant	0	65	430	200	52	0	0	0	98	Dead (attributable to this cancer dx)	Alive or dead due to cancer	6	Dead	Yes	None/Unknown	California excluding SF/SJM/LA - 2000+
1	Married (including common law)	2	2011	1	1	White	Pacific Coast	2	C34.1-Upper lobe, lung	1	Poorly differentiated; Grade III	2	Right - origin of primary	2	IB	3	T2	N0	M0	Localized	45	35	100	0	0	3	0	3	0	Alive or dead of other cause	Dead (attributable to causes other than this cancer dx)	5	Dead	No/Unknown	None/Unknown	California excluding SF/SJM/LA - 2000+
2	Single (never married)	1	2010	1	1	White	Pacific Coast	6	C34.9-Lung, NOS	3	Unknown	1	Left - origin of primary	6	IIIB	5	T4	N2	M0	Distant	0	999	300	200	15	3	0	2	2	Dead (attributable to this cancer dx)	Alive or dead due to cancer	4	Dead	No/Unknown	None/Unknown	California excluding SF/SJM/LA - 2000+
1	Married (including common law)	2	2011	2	1	White	Pacific Coast	4	C34.3-Lower lobe, lung	1	Poorly differentiated; Grade III	2	Right - origin of primary	1	IA	2	T1	N0	M0	Localized	33	13	100	0	0	3	0	6	0	Alive or dead of other cause	Alive or dead due to cancer	40	Alive	No/Unknown	None/Unknown	California excluding SF/SJM/LA - 2000+
2	Single (never married)	2	2010	2	1	White	Pacific Coast	6	C34.9-Lung, NOS	2	Undifferentiated; anaplastic; Grade IV	2	Right - origin of primary	6	IIIB	5	T4	N0	M0	Distant	0	840	810	0	0	0	0	0	98	Dead (attributable to this cancer dx)	Alive or dead due to cancer	4	Dead	Yes	None/Unknown	California excluding SF/SJM/LA - 2000+
1	Married (including common law)	2	2010	1	1	White	Pacific Coast	4	C34.3-Lower lobe, lung	1	Poorly differentiated; Grade III	2	Right - origin of primary	1	IA	2	T1	N0	M0	Localized	45	26	120	0	0	3	0	7	0	Dead (attributable to this cancer dx)	Alive or dead due to cancer	8	Dead	No/Unknown	None/Unknown	California excluding SF/SJM/LA - 2000+
2	Single (never married)	1	2010	2	1	White	Pacific Coast	6	C34.9-Lung, NOS	2	Undifferentiated; anaplastic; Grade IV	1	Left - origin of primary	7	IV	5	T4	N0	M1	Distant	0	999	740	0	30	0	3	0	98	Dead (attributable to this cancer dx)	Alive or dead due to cancer	28	Dead	Yes	Radiation, NOS method or source not specified	California excluding SF/SJM/LA - 2000+
1	Married (including common law)	2	2011	2	1	White	Pacific Coast	4	C34.3-Lower lobe, lung	3	Unknown	2	Right - origin of primary	7	IV	5	T4	N2	M1	Distant	0	163	430	200	17	0	1	0	98	Dead (attributable to this cancer dx)	Alive or dead due to cancer	1	Dead	Yes	None/Unknown	California excluding SF/SJM/LA - 2000+
1	Married (including common law)	1	2011	2	1	White	Pacific Coast	2	C34.1-Upper lobe, lung	1	Poorly differentiated; Grade III	1	Left - origin of primary	7	IV	2	T1	N2	M1	Distant	0	30	300	200	40	0	0	0	98	Dead (attributable to this cancer dx)	Alive or dead due to cancer	3	Dead	Yes	Beam radiation	California excluding SF/SJM/LA - 2000+
1	Married (including common law)	2	2011	2	1	White	Pacific Coast	1	C34.0-Main bronchus	3	Unknown	2	Right - origin of primary	7	IV	6	TX	N2	M1	Distant	0	32	999	200	40	1	3	2	2	Alive or dead of other cause	Alive or dead due to cancer	39	Alive	Yes	None/Unknown	California excluding SF/SJM/LA - 2000+
1	Widowed	2	2011	2	1	White	Pacific Coast	2	C34.1-Upper lobe, lung	3	Unknown	1	Left - origin of primary	7	IV	5	T4	N2	M1	Distant	0	47	999	200	25	0	0	0	98	Alive or dead of other cause	Dead (attributable to causes other than this cancer dx)	0	Dead	No/Unknown	None/Unknown	California excluding SF/SJM/LA - 2000+
1	Married (including common law)	2	2011	2	1	White	Pacific Coast	2	C34.1-Upper lobe, lung	1	Poorly differentiated; Grade III	1	Left - origin of primary	2	IB	3	T2	N0	M0	Localized	33	40	100	0	0	3	0	14	0	Alive or dead of other cause	Alive or dead due to cancer	41	Alive	No/Unknown	None/Unknown	California excluding SF/SJM/LA - 2000+
2	Single (never married)	1	2011	1	1	White	Pacific Coast	2	C34.1-Upper lobe, lung	2	Undifferentiated; anaplastic; Grade IV	2	Right - origin of primary	1	IA	2	T1	N0	M0	Localized	0	28	100	0	0	0	0	0	98	Dead (attributable to this cancer dx)	Alive or dead due to cancer	18	Dead	No/Unknown	Recommended, unknown if administered	California excluding SF/SJM/LA - 2000+
2	Single (never married)	1	2010	2	1	White	Pacific Coast	2	C34.1-Upper lobe, lung	1	Poorly differentiated; Grade III	2	Right - origin of primary	7	IV	5	T4	N2	M1	Distant	0	130	700	200	53	0	0	0	98	Dead (attributable to this cancer dx)	Alive or dead due to cancer	0	Dead	No/Unknown	None/Unknown	California excluding SF/SJM/LA - 2000+
2	Single (never married)	1	2011	1	1	White	Pacific Coast	2	C34.1-Upper lobe, lung	1	Poorly differentiated; Grade III	2	Right - origin of primary	7	IV	2	T1	N0	M1	Distant	0	30	100	0	40	0	3	0	98	Dead (attributable to this cancer dx)	Alive or dead due to cancer	17	Dead	Yes	Beam radiation	California excluding SF/SJM/LA - 2000+
2	Divorced	2	2011	1	1	White	Pacific Coast	1	C34.0-Main bronchus	3	Unknown	1	Left - origin of primary	7	IV	5	T4	N2	M1	Distant	0	999	700	200	42	0	3	0	98	Dead (attributable to this cancer dx)	Alive or dead due to cancer	5	Dead	Yes	Beam radiation	California excluding SF/SJM/LA - 2000+
1	Married (including common law)	1	2011	2	1	White	Pacific Coast	5	C34.8-Overlapping lesion of lung	3	Unknown	2	Right - origin of primary	7	IV	3	T2	N2	M1	Distant	0	80	210	200	40	0	0	0	98	Dead (attributable to this cancer dx)	Alive or dead due to cancer	0	Dead	No/Unknown	None/Unknown	California excluding SF/SJM/LA - 2000+
1	Married (including common law)	2	2011	1	1	White	Pacific Coast	6	C34.9-Lung, NOS	3	Unknown	2	Right - origin of primary	7	IV	5	T4	N0	M1	Distant	0	999	400	0	42	0	0	0	98	Dead (attributable to this cancer dx)	Alive or dead due to cancer	0	Dead	No/Unknown	None/Unknown	California excluding SF/SJM/LA - 2000+
1	Married (including common law)	2	2011	1	1	White	Pacific Coast	6	C34.9-Lung, NOS	3	Unknown	3	Paired site, but no information concerning laterality	7	IV	1	T0	N0	M1	Distant	0	0	950	0	40	0	3	0	98	Dead (attributable to this cancer dx)	Alive or dead due to cancer	23	Dead	Yes	None/Unknown	California excluding SF/SJM/LA - 2000+
1	Widowed	2	2011	2	1	White	Pacific Coast	4	C34.3-Lower lobe, lung	3	Unknown	1	Left - origin of primary	5	IIIA	3	T2	N2	M0	Regional	0	100	300	200	0	0	0	0	98	Dead (attributable to this cancer dx)	Alive or dead due to cancer	1	Dead	No/Unknown	None/Unknown	California excluding SF/SJM/LA - 2000+
1	Widowed	2	2011	1	2	Black	Pacific Coast	2	C34.1-Upper lobe, lung	1	Poorly differentiated; Grade III	1	Left - origin of primary	6	IIIB	5	T4	N2	M0	Regional	0	75	700	200	0	0	0	0	98	Dead (attributable to this cancer dx)	Alive or dead due to cancer	4	Dead	Yes	Beam radiation	California excluding SF/SJM/LA - 2000+
3	Unknown	1	2011	1	1	White	Pacific Coast	1	C34.0-Main bronchus	2	Undifferentiated; anaplastic; Grade IV	1	Left - origin of primary	6	IIIB	5	T4	N3	M0	Distant	0	106	700	600	15	0	0	0	98	Dead (attributable to this cancer dx)	Alive or dead due to cancer	16	Dead	Yes	None/Unknown	California excluding SF/SJM/LA - 2000+
2	Single (never married)	2	2012	2	1	White	Pacific Coast	2	C34.1-Upper lobe, lung	1	Poorly differentiated; Grade III	2	Right - origin of primary	7	IV	3	T2	N3	M1	Distant	0	49	100	600	51	0	0	0	98	Dead (attributable to this cancer dx)	Alive or dead due to cancer	2	Dead	Yes	Beam radiation	California excluding SF/SJM/LA - 2000+
1	Widowed	2	2011	1	1	White	Pacific Coast	4	C34.3-Lower lobe, lung	3	Unknown	2	Right - origin of primary	7	IV	3	T2	N2	M1	Distant	0	70	100	200	40	0	0	0	98	Dead (attributable to this cancer dx)	Alive or dead due to cancer	0	Dead	No/Unknown	Beam radiation	California excluding SF/SJM/LA - 2000+
1	Married (including common law)	2	2011	2	1	White	Pacific Coast	2	C34.1-Upper lobe, lung	1	Poorly differentiated; Grade III	2	Right - origin of primary	4	IIB	3	T2	N1	M0	Regional	0	38	230	100	0	0	0	0	98	Dead (attributable to this cancer dx)	Alive or dead due to cancer	9	Dead	No/Unknown	None/Unknown	California excluding SF/SJM/LA - 2000+
1	Married (including common law)	2	2012	2	1	White	Pacific Coast	2	C34.1-Upper lobe, lung	3	Unknown	2	Right - origin of primary	7	IV	5	T4	NX	M1	Distant	0	42	999	999	40	9	0	0	98	Dead (attributable to this cancer dx)	Alive or dead due to cancer	7	Dead	Yes	Beam radiation	California excluding SF/SJM/LA - 2000+
2	Single (never married)	1	2011	1	1	White	Pacific Coast	2	C34.1-Upper lobe, lung	1	Poorly differentiated; Grade III	2	Right - origin of primary	2	IB	3	T2	N0	M0	Regional	30	12	420	0	0	3	0	2	0	Alive or dead of other cause	Alive or dead due to cancer	36	Alive	Yes	None/Unknown	California excluding SF/SJM/LA - 2000+
1	Married (including common law)	1	2012	2	1	White	Pacific Coast	2	C34.1-Upper lobe, lung	2	Undifferentiated; anaplastic; Grade IV	2	Right - origin of primary	7	IV	6	TX	N2	M1	Distant	0	999	100	200	36	0	0	0	98	Dead (attributable to this cancer dx)	Alive or dead due to cancer	1	Dead	No/Unknown	None/Unknown	California excluding SF/SJM/LA - 2000+
2	Single (never married)	2	2011	1	1	White	Pacific Coast	2	C34.1-Upper lobe, lung	2	Undifferentiated; anaplastic; Grade IV	2	Right - origin of primary	7	IV	3	T2	N3	M1	Distant	0	33	100	600	70	0	0	0	98	Dead (attributable to this cancer dx)	Alive or dead due to cancer	15	Dead	Yes	None/Unknown	California excluding SF/SJM/LA - 2000+
2	Divorced	1	2012	1	1	White	Pacific Coast	2	C34.1-Upper lobe, lung	2	Undifferentiated; anaplastic; Grade IV	1	Left - origin of primary	5	IIIA	3	T2	N2	M0	Regional	0	70	100	200	0	0	0	0	98	Dead (attributable to this cancer dx)	Alive or dead due to cancer	5	Dead	Yes	Beam radiation	California excluding SF/SJM/LA - 2000+
2	Single (never married)	2	2012	2	1	White	Pacific Coast	2	C34.1-Upper lobe, lung	3	Unknown	2	Right - origin of primary	7	IV	5	T4	N2	M1	Distant	0	35	100	200	40	0	3	0	98	Dead (attributable to this cancer dx)	Alive or dead due to cancer	0	Dead	No/Unknown	None/Unknown	California excluding SF/SJM/LA - 2000+
2	Divorced	1	2012	2	1	White	Pacific Coast	2	C34.1-Upper lobe, lung	1	Poorly differentiated; Grade III	2	Right - origin of primary	6	IIIB	5	T4	N0	M0	Regional	33	25	100	0	0	3	0	24	0	Dead (attributable to this cancer dx)	Alive or dead due to cancer	17	Dead	Yes	None/Unknown	California excluding SF/SJM/LA - 2000+
1	Married (including common law)	1	2012	1	1	White	Pacific Coast	6	C34.9-Lung, NOS	3	Unknown	2	Right - origin of primary	5	IIIA	3	T2	N2	M0	Regional	0	78	100	200	0	0	0	0	98	Alive or dead of other cause	Alive or dead due to cancer	33	Alive	Yes	Beam radiation	California excluding SF/SJM/LA - 2000+
2	Divorced	2	2012	1	1	White	Pacific Coast	2	C34.1-Upper lobe, lung	3	Unknown	1	Left - origin of primary	7	IV	4	T3	N2	M1	Distant	0	999	550	200	23	0	0	0	98	Dead (attributable to this cancer dx)	Alive or dead due to cancer	2	Dead	No/Unknown	Beam radiation	California excluding SF/SJM/LA - 2000+
1	Married (including common law)	1	2012	2	1	White	Pacific Coast	2	C34.1-Upper lobe, lung	3	Unknown	2	Right - origin of primary	2	IB	3	T2	N0	M0	Regional	33	34	455	0	0	3	1	12	0	Alive or dead of other cause	Alive or dead due to cancer	33	Alive	Yes	None/Unknown	California excluding SF/SJM/LA - 2000+
1	Married (including common law)	1	2012	2	1	White	Pacific Coast	2	C34.1-Upper lobe, lung	3	Unknown	1	Left - origin of primary	5	IIIA	4	T3	N1	M0	Distant	46	54	730	100	0	3	0	18	4	Alive or dead of other cause	Alive or dead due to cancer	31	Alive	Yes	Beam radiation	California excluding SF/SJM/LA - 2000+
2	Single (never married)	2	2012	2	1	White	Pacific Coast	2	C34.1-Upper lobe, lung	1	Poorly differentiated; Grade III	1	Left - origin of primary	7	IV	5	T4	N2	M1	Distant	0	56	100	200	42	0	0	0	98	Dead (attributable to this cancer dx)	Alive or dead due to cancer	4	Dead	No/Unknown	Beam radiation	California excluding SF/SJM/LA - 2000+
2	Divorced	2	2011	1	1	White	Pacific Coast	6	C34.9-Lung, NOS	3	Unknown	1	Left - origin of primary	7	IV	5	T4	N2	M1	Distant	0	999	400	200	43	0	0	0	98	Dead (attributable to this cancer dx)	Alive or dead due to cancer	1	Dead	No/Unknown	None/Unknown	California excluding SF/SJM/LA - 2000+
1	Married (including common law)	2	2012	2	1	White	Pacific Coast	2	C34.1-Upper lobe, lung	3	Unknown	2	Right - origin of primary	7	IV	6	TX	N3	M1	Distant	0	20	999	600	41	3	0	95	95	Dead (attributable to this cancer dx)	Alive or dead due to cancer	1	Dead	Yes	None/Unknown	California excluding SF/SJM/LA - 2000+
2	Divorced	1	2012	2	1	White	Pacific Coast	2	C34.1-Upper lobe, lung	3	Unknown	2	Right - origin of primary	7	IV	3	T2	N0	M1	Distant	0	70	100	0	40	0	0	0	98	Dead (attributable to this cancer dx)	Alive or dead due to cancer	3	Dead	No/Unknown	None/Unknown	California excluding SF/SJM/LA - 2000+
1	Married (including common law)	2	2012	2	1	White	Pacific Coast	4	C34.3-Lower lobe, lung	2	Undifferentiated; anaplastic; Grade IV	2	Right - origin of primary	5	IIIA	2	T1	N2	M0	Regional	21	15	115	200	0	3	0	7	1	Alive or dead of other cause	Dead (attributable to causes other than this cancer dx)	14	Dead	No/Unknown	Beam radiation	California excluding SF/SJM/LA - 2000+
2	Divorced	2	2012	1	1	White	Pacific Coast	2	C34.1-Upper lobe, lung	3	Unknown	2	Right - origin of primary	6	IIIB	5	T4	N2	M0	Regional	0	17	100	200	0	0	0	0	98	Dead (attributable to this cancer dx)	Alive or dead due to cancer	25	Dead	No/Unknown	None/Unknown	California excluding SF/SJM/LA - 2000+
1	Married (including common law)	2	2012	2	1	White	Pacific Coast	2	C34.1-Upper lobe, lung	3	Unknown	2	Right - origin of primary	7	IV	5	T4	N2	M1	Distant	0	32	700	200	40	0	0	0	98	Dead (attributable to this cancer dx)	Alive or dead due to cancer	5	Dead	No/Unknown	None/Unknown	California excluding SF/SJM/LA - 2000+
1	Married (including common law)	1	2012	2	2	Black	Pacific Coast	5	C34.8-Overlapping lesion of lung	3	Unknown	1	Left - origin of primary	6	IIIB	5	T4	N0	M0	Regional	56	95	700	0	0	3	0	33	0	Alive or dead of other cause	Alive or dead due to cancer	33	Alive	No/Unknown	None/Unknown	California excluding SF/SJM/LA - 2000+
1	Married (including common law)	2	2012	2	1	White	Pacific Coast	4	C34.3-Lower lobe, lung	1	Poorly differentiated; Grade III	1	Left - origin of primary	2	IB	3	T2	N0	M0	Localized	33	55	100	0	0	3	0	13	0	Alive or dead of other cause	Alive or dead due to cancer	34	Alive	Yes	None/Unknown	California excluding SF/SJM/LA - 2000+
1	Widowed	2	2012	1	1	White	Pacific Coast	4	C34.3-Lower lobe, lung	1	Poorly differentiated; Grade III	2	Right - origin of primary	1	IA	2	T1	N0	M0	Localized	21	15	100	0	0	3	0	10	0	Alive or dead of other cause	Alive or dead due to cancer	30	Alive	No/Unknown	None/Unknown	California excluding SF/SJM/LA - 2000+
2	Single (never married)	2	2011	1	1	White	Pacific Coast	4	C34.3-Lower lobe, lung	1	Poorly differentiated; Grade III	2	Right - origin of primary	7	IV	3	T2	N2	M1	Distant	21	20	420	200	24	3	0	19	11	Alive or dead of other cause	Dead (attributable to causes other than this cancer dx)	8	Dead	Yes	None/Unknown	California excluding SF/SJM/LA - 2000+
1	Married (including common law)	2	2012	2	1	White	Pacific Coast	4	C34.3-Lower lobe, lung	3	Unknown	2	Right - origin of primary	5	IIIA	2	T1	N2	M0	Regional	0	100	110	200	0	0	0	0	98	Dead (attributable to this cancer dx)	Alive or dead due to cancer	7	Dead	No/Unknown	None/Unknown	California excluding SF/SJM/LA - 2000+
1	Married (including common law)	1	2012	1	1	White	Pacific Coast	1	C34.0-Main bronchus	2	Undifferentiated; anaplastic; Grade IV	2	Right - origin of primary	7	IV	5	T4	N2	M1	Distant	0	80	700	200	40	0	0	0	98	Dead (attributable to this cancer dx)	Alive or dead due to cancer	2	Dead	Yes	Beam radiation	California excluding SF/SJM/LA - 2000+
2	Divorced	2	2012	2	1	White	Pacific Coast	4	C34.3-Lower lobe, lung	3	Unknown	2	Right - origin of primary	7	IV	2	T1	N0	M1	Distant	0	15	100	0	40	0	3	0	98	Dead (attributable to this cancer dx)	Alive or dead due to cancer	0	Dead	No/Unknown	None/Unknown	California excluding SF/SJM/LA - 2000+
2	Divorced	2	2012	1	2	Black	Pacific Coast	2	C34.1-Upper lobe, lung	3	Unknown	1	Left - origin of primary	2	IB	3	T2	N0	M0	Regional	0	60	465	0	0	0	0	0	98	Dead (attributable to this cancer dx)	Alive or dead due to cancer	6	Dead	Yes	Beam radiation	California excluding SF/SJM/LA - 2000+
2	Single (never married)	1	2012	1	1	White	Pacific Coast	6	C34.9-Lung, NOS	1	Poorly differentiated; Grade III	2	Right - origin of primary	7	IV	6	TX	N2	M1	Distant	0	80	999	200	40	0	1	0	98	Dead (attributable to this cancer dx)	Alive or dead due to cancer	8	Dead	Yes	Beam radiation	California excluding SF/SJM/LA - 2000+
1	Married (including common law)	1	2012	1	1	White	Pacific Coast	3	C34.2-Middle lobe, lung	1	Poorly differentiated; Grade III	2	Right - origin of primary	7	IV	5	T4	N3	M1	Distant	0	130	700	600	42	0	0	0	98	Dead (attributable to this cancer dx)	Alive or dead due to cancer	1	Dead	No/Unknown	None/Unknown	California excluding SF/SJM/LA - 2000+
2	Single (never married)	2	2012	2	1	White	Pacific Coast	5	C34.8-Overlapping lesion of lung	1	Poorly differentiated; Grade III	1	Left - origin of primary	7	IV	5	T4	N0	M1	Distant	0	999	700	0	17	0	0	0	98	Dead (attributable to this cancer dx)	Alive or dead due to cancer	4	Dead	No/Unknown	Refused	California excluding SF/SJM/LA - 2000+
1	Married (including common law)	1	2012	2	3	Other (American Indian/AK Native, Asian/Pacific Islander)	Pacific Coast	4	C34.3-Lower lobe, lung	1	Poorly differentiated; Grade III	1	Left - origin of primary	6	IIIB	5	T4	N2	M0	Regional	0	123	700	200	0	0	0	0	98	Dead (attributable to this cancer dx)	Alive or dead due to cancer	15	Dead	No/Unknown	None/Unknown	California excluding SF/SJM/LA - 2000+
2	Divorced	2	2012	2	1	White	Pacific Coast	2	C34.1-Upper lobe, lung	1	Poorly differentiated; Grade III	2	Right - origin of primary	2	IB	3	T2	N0	M0	Localized	33	38	100	0	0	3	0	4	0	Alive or dead of other cause	Alive or dead due to cancer	26	Alive	No/Unknown	None/Unknown	California excluding SF/SJM/LA - 2000+
2	Single (never married)	1	2012	1	1	White	Pacific Coast	2	C34.1-Upper lobe, lung	3	Unknown	2	Right - origin of primary	1	IA	2	T1	N0	M0	Localized	0	13	300	0	0	0	0	0	98	Alive or dead of other cause	Alive or dead due to cancer	17	Alive	No/Unknown	Beam radiation	California excluding SF/SJM/LA - 2000+
1	Married (including common law)	1	2012	2	1	White	Pacific Coast	4	C34.3-Lower lobe, lung	3	Unknown	1	Left - origin of primary	7	IV	3	T2	N2	M1	Distant	0	125	410	200	41	0	0	0	98	Dead (attributable to this cancer dx)	Alive or dead due to cancer	2	Dead	No/Unknown	Beam radiation	California excluding SF/SJM/LA - 2000+
2	Single (never married)	1	2012	2	1	White	Pacific Coast	3	C34.2-Middle lobe, lung	1	Poorly differentiated; Grade III	2	Right - origin of primary	2	IB	3	T2	N0	M0	Regional	45	12	430	0	0	3	0	2	0	Alive or dead of other cause	Dead (attributable to causes other than this cancer dx)	9	Dead	No/Unknown	None/Unknown	California excluding SF/SJM/LA - 2000+
2	Single (never married)	1	2012	1	2	Black	Pacific Coast	2	C34.1-Upper lobe, lung	1	Poorly differentiated; Grade III	2	Right - origin of primary	3	IIA	2	T1	N1	M0	Regional	33	18	100	100	0	3	0	7	1	Alive or dead of other cause	Alive or dead due to cancer	24	Alive	Yes	None/Unknown	California excluding SF/SJM/LA - 2000+
1	Married (including common law)	2	2012	1	1	White	Pacific Coast	2	C34.1-Upper lobe, lung	3	Unknown	2	Right - origin of primary	7	IV	5	T4	N0	M1	Distant	0	23	100	0	40	0	1	0	98	Dead (attributable to this cancer dx)	Alive or dead due to cancer	16	Dead	Yes	None/Unknown	California excluding SF/SJM/LA - 2000+
2	Divorced	2	2012	2	1	White	Pacific Coast	2	C34.1-Upper lobe, lung	3	Unknown	2	Right - origin of primary	7	IV	5	T4	NX	M1	Distant	0	48	100	999	40	0	3	0	98	Dead (attributable to this cancer dx)	Alive or dead due to cancer	3	Dead	No/Unknown	None/Unknown	California excluding SF/SJM/LA - 2000+
2	Divorced	1	2013	2	1	White	Pacific Coast	6	C34.9-Lung, NOS	1	Poorly differentiated; Grade III	2	Right - origin of primary	7	IV	5	T4	N3	M1	Distant	0	999	400	600	25	0	0	0	98	Dead (attributable to this cancer dx)	Alive or dead due to cancer	4	Dead	Yes	None/Unknown	California excluding SF/SJM/LA - 2000+
1	Married (including common law)	1	2012	1	1	White	Pacific Coast	2	C34.1-Upper lobe, lung	3	Unknown	1	Left - origin of primary	7	IV	2	T1	N2	M1	Distant	0	16	300	200	40	0	3	0	98	Dead (attributable to this cancer dx)	Alive or dead due to cancer	7	Dead	Yes	Beam radiation	California excluding SF/SJM/LA - 2000+
1	Married (including common law)	2	2013	2	1	White	Pacific Coast	5	C34.8-Overlapping lesion of lung	3	Unknown	1	Left - origin of primary	7	IV	3	T2	N2	M1	Distant	0	50	220	200	40	0	0	0	98	Dead (attributable to this cancer dx)	Alive or dead due to cancer	1	Dead	No/Unknown	None/Unknown	California excluding SF/SJM/LA - 2000+
2	Single (never married)	1	2013	1	2	Black	Pacific Coast	2	C34.1-Upper lobe, lung	2	Undifferentiated; anaplastic; Grade IV	2	Right - origin of primary	2	IB	3	T2	N0	M0	Regional	33	43	455	0	0	3	0	9	0	Alive or dead of other cause	Alive or dead due to cancer	23	Alive	No/Unknown	None/Unknown	California excluding SF/SJM/LA - 2000+
2	Single (never married)	2	2012	1	1	White	Pacific Coast	2	C34.1-Upper lobe, lung	2	Undifferentiated; anaplastic; Grade IV	2	Right - origin of primary	7	IV	3	T2	N2	M1	Distant	0	72	100	200	40	0	1	0	98	Dead (attributable to this cancer dx)	Alive or dead due to cancer	0	Dead	No/Unknown	None/Unknown	California excluding SF/SJM/LA - 2000+
1	Widowed	2	2012	2	4	Unknown	Pacific Coast	2	C34.1-Upper lobe, lung	1	Poorly differentiated; Grade III	2	Right - origin of primary	7	IV	5	T4	N2	M1	Distant	0	110	700	200	21	0	1	0	98	Dead (attributable to this cancer dx)	Alive or dead due to cancer	0	Dead	No/Unknown	Beam radiation	California excluding SF/SJM/LA - 2000+
2	Single (never married)	2	2012	1	1	White	Pacific Coast	2	C34.1-Upper lobe, lung	3	Unknown	1	Left - origin of primary	5	IIIA	2	T1	N2	M0	Regional	0	16	100	200	0	0	0	0	98	Dead (attributable to this cancer dx)	Alive or dead due to cancer	23	Dead	Yes	Beam radiation	California excluding SF/SJM/LA - 2000+
2	Divorced	2	2013	2	1	White	Pacific Coast	5	C34.8-Overlapping lesion of lung	1	Poorly differentiated; Grade III	2	Right - origin of primary	5	IIIA	4	T3	N1	M0	Regional	56	121	600	100	0	3	0	24	3	Dead (attributable to this cancer dx)	Alive or dead due to cancer	1	Dead	No/Unknown	None/Unknown	California excluding SF/SJM/LA - 2000+
1	Married (including common law)	1	2012	1	1	White	Pacific Coast	6	C34.9-Lung, NOS	1	Poorly differentiated; Grade III	1	Left - origin of primary	5	IIIA	1	T0	N2	M0	Regional	33	0	950	200	0	3	0	16	6	Alive or dead of other cause	Dead (attributable to causes other than this cancer dx)	3	Dead	No/Unknown	None/Unknown	California excluding SF/SJM/LA - 2000+
2	Single (never married)	1	2013	2	1	White	Pacific Coast	2	C34.1-Upper lobe, lung	1	Poorly differentiated; Grade III	2	Right - origin of primary	7	IV	3	T2	N2	M1	Distant	0	67	430	200	51	0	1	0	98	Dead (attributable to this cancer dx)	Alive or dead due to cancer	17	Dead	Yes	None/Unknown	California excluding SF/SJM/LA - 2000+
2	Divorced	1	2013	1	1	White	Pacific Coast	1	C34.0-Main bronchus	1	Poorly differentiated; Grade III	1	Left - origin of primary	6	IIIB	5	T4	N2	M0	Regional	0	999	700	200	0	0	0	0	98	Dead (attributable to this cancer dx)	Alive or dead due to cancer	20	Dead	Yes	Beam radiation	California excluding SF/SJM/LA - 2000+
1	Widowed	2	2012	2	1	White	Pacific Coast	2	C34.1-Upper lobe, lung	3	Unknown	2	Right - origin of primary	7	IV	5	T4	N3	M1	Distant	0	28	100	600	41	0	3	0	98	Dead (attributable to this cancer dx)	Alive or dead due to cancer	0	Dead	No/Unknown	None/Unknown	California excluding SF/SJM/LA - 2000+
2	Single (never married)	2	2013	2	2	Black	Pacific Coast	2	C34.1-Upper lobe, lung	3	Unknown	2	Right - origin of primary	2	IB	3	T2	N0	M0	Localized	0	44	100	0	0	0	0	0	98	Dead (attributable to this cancer dx)	Alive or dead due to cancer	10	Dead	No/Unknown	Beam radiation	California excluding SF/SJM/LA - 2000+
1	Married (including common law)	2	2013	2	1	White	Pacific Coast	2	C34.1-Upper lobe, lung	3	Unknown	1	Left - origin of primary	7	IV	6	TX	N2	M1	Distant	0	40	999	200	40	0	3	0	98	Dead (attributable to this cancer dx)	Alive or dead due to cancer	15	Dead	Yes	Beam radiation	California excluding SF/SJM/LA - 2000+
1	Widowed	2	2013	2	1	White	Pacific Coast	2	C34.1-Upper lobe, lung	1	Poorly differentiated; Grade III	1	Left - origin of primary	2	IB	3	T2	N0	M0	Regional	33	32	420	0	0	3	0	22	0	Alive or dead of other cause	Alive or dead due to cancer	19	Alive	No/Unknown	Refused	California excluding SF/SJM/LA - 2000+
2	Divorced	1	2013	1	2	Black	Pacific Coast	2	C34.1-Upper lobe, lung	1	Poorly differentiated; Grade III	1	Left - origin of primary	4	IIB	4	T3	N0	M0	Regional	30	55	600	0	0	3	0	6	0	Dead (attributable to this cancer dx)	Alive or dead due to cancer	14	Dead	Yes	None/Unknown	California excluding SF/SJM/LA - 2000+
1	Married (including common law)	2	2013	1	1	White	Pacific Coast	4	C34.3-Lower lobe, lung	3	Unknown	2	Right - origin of primary	7	IV	3	T2	N0	M1	Distant	0	35	300	0	40	0	3	0	98	Dead (attributable to this cancer dx)	Alive or dead due to cancer	2	Dead	No/Unknown	None/Unknown	California excluding SF/SJM/LA - 2000+
1	Widowed	2	2013	1	1	White	Pacific Coast	2	C34.1-Upper lobe, lung	1	Poorly differentiated; Grade III	2	Right - origin of primary	2	IB	3	T2	N0	M0	Regional	30	8	410	0	0	3	0	5	0	Alive or dead of other cause	Alive or dead due to cancer	10	Alive	No/Unknown	None/Unknown	California excluding SF/SJM/LA - 2000+
2	Divorced	1	2013	2	1	White	Pacific Coast	2	C34.1-Upper lobe, lung	3	Unknown	2	Right - origin of primary	7	IV	5	T4	N2	M1	Distant	0	53	460	200	52	0	1	0	98	Dead (attributable to this cancer dx)	Alive or dead due to cancer	3	Dead	Yes	Beam radiation	California excluding SF/SJM/LA - 2000+
1	Widowed	2	2013	2	1	White	Pacific Coast	2	C34.1-Upper lobe, lung	2	Undifferentiated; anaplastic; Grade IV	2	Right - origin of primary	4	IIB	3	T2	N1	M0	Regional	33	40	300	100	0	3	0	19	2	Dead (attributable to this cancer dx)	Alive or dead due to cancer	15	Dead	Yes	Beam radiation	California excluding SF/SJM/LA - 2000+
1	Widowed	2	2013	1	1	White	Pacific Coast	4	C34.3-Lower lobe, lung	3	Unknown	2	Right - origin of primary	7	IV	3	T2	NX	M1	Distant	0	41	100	999	40	0	3	0	98	Dead (attributable to this cancer dx)	Alive or dead due to cancer	2	Dead	No/Unknown	Beam radiation	California excluding SF/SJM/LA - 2000+
1	Married (including common law)	1	2013	1	1	White	Pacific Coast	4	C34.3-Lower lobe, lung	3	Unknown	1	Left - origin of primary	7	IV	2	T1	N3	M1	Distant	0	26	100	600	40	0	0	0	98	Alive or dead of other cause	Alive or dead due to cancer	19	Alive	Yes	None/Unknown	California excluding SF/SJM/LA - 2000+
1	Married (including common law)	1	2012	2	1	White	Pacific Coast	2	C34.1-Upper lobe, lung	1	Poorly differentiated; Grade III	1	Left - origin of primary	4	IIB	3	T2	N1	M0	Regional	33	45	100	100	0	3	0	4	1	Alive or dead of other cause	Dead (attributable to causes other than this cancer dx)	5	Dead	Yes	None/Unknown	California excluding SF/SJM/LA - 2000+
2	Single (never married)	2	2013	1	1	White	Pacific Coast	4	C34.3-Lower lobe, lung	1	Poorly differentiated; Grade III	1	Left - origin of primary	2	IB	3	T2	N0	M0	Localized	0	60	100	0	0	0	0	0	98	Dead (attributable to this cancer dx)	Alive or dead due to cancer	13	Dead	No/Unknown	Beam radiation	California excluding SF/SJM/LA - 2000+
2	Single (never married)	1	2013	1	1	White	Pacific Coast	5	C34.8-Overlapping lesion of lung	1	Poorly differentiated; Grade III	2	Right - origin of primary	6	IIIB	5	T4	N0	M0	Regional	55	100	700	0	0	6	0	13	0	Dead (attributable to this cancer dx)	Alive or dead due to cancer	2	Dead	Yes	Beam radiation	California excluding SF/SJM/LA - 2000+
1	Married (including common law)	2	2013	2	1	White	Pacific Coast	2	C34.1-Upper lobe, lung	2	Undifferentiated; anaplastic; Grade IV	2	Right - origin of primary	7	IV	5	T4	N0	M1	Distant	0	23	100	0	40	0	3	0	98	Dead (attributable to this cancer dx)	Alive or dead due to cancer	2	Dead	No/Unknown	Beam radiation	California excluding SF/SJM/LA - 2000+
2	Divorced	2	2013	2	1	White	Pacific Coast	2	C34.1-Upper lobe, lung	1	Poorly differentiated; Grade III	2	Right - origin of primary	6	IIIB	5	T4	N0	M0	Regional	33	35	430	0	0	3	0	5	0	Alive or dead of other cause	Alive or dead due to cancer	15	Alive	Yes	None/Unknown	California excluding SF/SJM/LA - 2000+
1	Married (including common law)	1	2013	1	1	White	Pacific Coast	4	C34.3-Lower lobe, lung	1	Poorly differentiated; Grade III	2	Right - origin of primary	7	IV	5	T4	N3	M1	Distant	0	53	100	600	51	0	0	0	98	Dead (attributable to this cancer dx)	Alive or dead due to cancer	4	Dead	Yes	Beam radiation	California excluding SF/SJM/LA - 2000+
2	Single (never married)	1	2013	1	1	White	Pacific Coast	1	C34.0-Main bronchus	3	Unknown	1	Left - origin of primary	7	IV	5	T4	N2	M1	Distant	0	66	710	200	52	0	3	0	98	Dead (attributable to this cancer dx)	Alive or dead due to cancer	1	Dead	Yes	None/Unknown	California excluding SF/SJM/LA - 2000+
1	Married (including common law)	2	2013	1	1	White	Pacific Coast	6	C34.9-Lung, NOS	1	Poorly differentiated; Grade III	2	Right - origin of primary	7	IV	5	T4	N3	M1	Distant	0	999	465	600	52	1	0	0	98	Dead (attributable to this cancer dx)	Alive or dead due to cancer	0	Dead	No/Unknown	None/Unknown	California excluding SF/SJM/LA - 2000+
1	Married (including common law)	2	2013	2	1	White	Pacific Coast	6	C34.9-Lung, NOS	1	Poorly differentiated; Grade III	1	Left - origin of primary	7	IV	2	T1	N0	M1	Distant	0	29	100	0	40	0	0	0	98	Dead (attributable to this cancer dx)	Alive or dead due to cancer	1	Dead	No/Unknown	None/Unknown	California excluding SF/SJM/LA - 2000+
1	Widowed	2	2014	1	1	White	Pacific Coast	2	C34.1-Upper lobe, lung	3	Unknown	1	Left - origin of primary	4	IIB	4	T3	N0	M0	Distant	0	36	730	0	0	0	0	0	98	Dead (attributable to this cancer dx)	Alive or dead due to cancer	5	Dead	No/Unknown	Refused	California excluding SF/SJM/LA - 2000+
2	Single (never married)	1	2014	2	1	White	Pacific Coast	2	C34.1-Upper lobe, lung	3	Unknown	1	Left - origin of primary	7	IV	3	T2	N0	M1	Distant	0	40	100	0	40	0	3	0	98	Dead (attributable to this cancer dx)	Alive or dead due to cancer	1	Dead	No/Unknown	Beam radiation	California excluding SF/SJM/LA - 2000+
2	Single (never married)	2	2013	2	1	White	Pacific Coast	4	C34.3-Lower lobe, lung	3	Unknown	1	Left - origin of primary	7	IV	3	T2	N3	M1	Distant	0	55	100	600	23	0	0	0	98	Dead (attributable to this cancer dx)	Alive or dead due to cancer	8	Dead	Yes	None/Unknown	California excluding SF/SJM/LA - 2000+
1	Married (including common law)	2	2013	2	1	White	Pacific Coast	2	C34.1-Upper lobe, lung	1	Poorly differentiated; Grade III	2	Right - origin of primary	2	IB	3	T2	N0	M0	Regional	21	42	430	0	0	0	0	0	98	Alive or dead of other cause	Alive or dead due to cancer	19	Alive	No/Unknown	None/Unknown	California excluding SF/SJM/LA - 2000+
1	Widowed	2	2013	1	1	White	Pacific Coast	2	C34.1-Upper lobe, lung	3	Unknown	2	Right - origin of primary	7	IV	3	T2	N0	M1	Distant	0	36	100	0	40	0	3	0	98	Dead (attributable to this cancer dx)	Alive or dead due to cancer	9	Dead	No/Unknown	Beam radiation	California excluding SF/SJM/LA - 2000+
2	Single (never married)	2	2013	1	1	White	Pacific Coast	2	C34.1-Upper lobe, lung	2	Undifferentiated; anaplastic; Grade IV	2	Right - origin of primary	1	IA	2	T1	N0	M0	Localized	33	11	100	0	0	3	0	15	0	Alive or dead of other cause	Alive or dead due to cancer	12	Alive	Yes	None/Unknown	California excluding SF/SJM/LA - 2000+
1	Married (including common law)	1	2014	1	1	White	Pacific Coast	2	C34.1-Upper lobe, lung	2	Undifferentiated; anaplastic; Grade IV	2	Right - origin of primary	7	IV	5	T4	N3	M1	Distant	0	999	570	600	40	0	1	0	98	Dead (attributable to this cancer dx)	Alive or dead due to cancer	7	Dead	Yes	None/Unknown	California excluding SF/SJM/LA - 2000+
1	Married (including common law)	1	2014	2	1	White	Pacific Coast	2	C34.1-Upper lobe, lung	3	Unknown	2	Right - origin of primary	7	IV	5	T4	N2	M1	Distant	0	83	220	200	42	0	3	0	98	Dead (attributable to this cancer dx)	Alive or dead due to cancer	4	Dead	Yes	Beam radiation	California excluding SF/SJM/LA - 2000+
2	Divorced	2	2014	1	1	White	Pacific Coast	2	C34.1-Upper lobe, lung	3	Unknown	2	Right - origin of primary	5	IIIA	3	T2	N2	M0	Regional	33	45	455	200	0	3	0	15	5	Alive or dead of other cause	Alive or dead due to cancer	9	Alive	Yes	Beam radiation	California excluding SF/SJM/LA - 2000+
2	Separated	2	2014	2	1	White	Pacific Coast	2	C34.1-Upper lobe, lung	3	Unknown	1	Left - origin of primary	6	IIIB	5	T4	N2	M0	Regional	0	62	570	200	0	0	0	0	98	Dead (attributable to this cancer dx)	Alive or dead due to cancer	6	Dead	No/Unknown	None/Unknown	California excluding SF/SJM/LA - 2000+
2	Separated	2	2014	1	1	White	Pacific Coast	2	C34.1-Upper lobe, lung	2	Undifferentiated; anaplastic; Grade IV	2	Right - origin of primary	1	IA	2	T1	N0	M0	Localized	0	22	100	0	0	0	0	0	98	Alive or dead of other cause	Alive or dead due to cancer	9	Alive	No/Unknown	Beam radiation	California excluding SF/SJM/LA - 2000+
1	Widowed	2	2014	2	1	White	Pacific Coast	4	C34.3-Lower lobe, lung	1	Poorly differentiated; Grade III	2	Right - origin of primary	7	IV	5	T4	N2	M1	Distant	0	61	300	200	40	0	0	0	98	Dead (attributable to this cancer dx)	Alive or dead due to cancer	1	Dead	No/Unknown	None/Unknown	California excluding SF/SJM/LA - 2000+
2	Single (never married)	1	2014	1	1	White	Pacific Coast	2	C34.1-Upper lobe, lung	3	Unknown	2	Right - origin of primary	5	IIIA	3	T2	N2	M0	Regional	0	54	430	200	0	1	0	95	95	Alive or dead of other cause	Alive or dead due to cancer	7	Alive	Yes	None/Unknown	California excluding SF/SJM/LA - 2000+
1	Widowed	2	2014	2	1	White	Pacific Coast	1	C34.0-Main bronchus	1	Poorly differentiated; Grade III	1	Left - origin of primary	1	IA	2	T1	N0	M0	Localized	30	25	300	0	0	3	0	6	0	Alive or dead of other cause	Dead (attributable to causes other than this cancer dx)	5	Dead	No/Unknown	None/Unknown	California excluding SF/SJM/LA - 2000+
1	Married (including common law)	2	2014	2	1	White	Pacific Coast	2	C34.1-Upper lobe, lung	3	Unknown	1	Left - origin of primary	7	IV	5	T4	N0	M1	Distant	0	81	800	0	40	0	0	0	98	Dead (attributable to this cancer dx)	Alive or dead due to cancer	7	Dead	Yes	Beam radiation	California excluding SF/SJM/LA - 2000+
1	Married (including common law)	2	2014	2	1	White	Pacific Coast	4	C34.3-Lower lobe, lung	3	Unknown	2	Right - origin of primary	7	IV	3	T2	N1	M1	Distant	0	43	300	100	40	0	3	0	98	Dead (attributable to this cancer dx)	Alive or dead due to cancer	0	Dead	No/Unknown	None/Unknown	California excluding SF/SJM/LA - 2000+
1	Married (including common law)	1	2014	2	1	White	Pacific Coast	2	C34.1-Upper lobe, lung	3	Unknown	1	Left - origin of primary	1	IA	2	T1	N0	M0	Localized	30	22	100	0	0	3	0	4	0	Alive or dead of other cause	Alive or dead due to cancer	4	Alive	No/Unknown	None/Unknown	California excluding SF/SJM/LA - 2000+
1	Married (including common law)	1	2014	1	1	White	Pacific Coast	2	C34.1-Upper lobe, lung	1	Poorly differentiated; Grade III	1	Left - origin of primary	1	IA	2	T1	N0	M0	Localized	21	15	100	0	0	0	0	8	0	Alive or dead of other cause	Alive or dead due to cancer	3	Alive	No/Unknown	None/Unknown	California excluding SF/SJM/LA - 2000+
2	Single (never married)	2	2014	2	1	White	Pacific Coast	4	C34.3-Lower lobe, lung	3	Unknown	2	Right - origin of primary	7	IV	3	T2	N0	M1	Distant	0	57	100	0	40	0	0	0	98	Dead (attributable to this cancer dx)	Alive or dead due to cancer	0	Dead	No/Unknown	Beam radiation	California excluding SF/SJM/LA - 2000+
1	Married (including common law)	1	2014	1	1	White	Pacific Coast	2	C34.1-Upper lobe, lung	3	Unknown	2	Right - origin of primary	7	IV	2	T1	N0	M1	Distant	0	26	300	0	40	0	3	0	98	Alive or dead of other cause	Alive or dead due to cancer	2	Alive	Yes	None/Unknown	California excluding SF/SJM/LA - 2000+
1	Married (including common law)	2	2014	2	1	White	Pacific Coast	4	C34.3-Lower lobe, lung	1	Poorly differentiated; Grade III	2	Right - origin of primary	1	IA	2	T1	N0	M0	Localized	33	25	100	0	0	3	0	7	0	Alive or dead of other cause	Alive or dead due to cancer	3	Alive	No/Unknown	None/Unknown	California excluding SF/SJM/LA - 2000+
2	Single (never married)	1	2014	1	2	Black	Pacific Coast	6	C34.9-Lung, NOS	3	Unknown	3	Paired site, but no information concerning laterality	7	IV	6	TX	NX	M1	Distant	0	999	999	999	40	9	3	99	99	Alive or dead of other cause	Alive or dead due to cancer	2	Alive	Yes	Radiation, NOS method or source not specified	California excluding SF/SJM/LA - 2000+
1	Married (including common law)	2	2014	1	1	White	Pacific Coast	4	C34.3-Lower lobe, lung	1	Poorly differentiated; Grade III	1	Left - origin of primary	1	IA	2	T1	N0	M0	Localized	0	14	125	0	0	0	0	0	98	Alive or dead of other cause	Alive or dead due to cancer	1	Alive	No/Unknown	Beam radiation	California excluding SF/SJM/LA - 2000+
2	Single (never married)	1	2014	2	1	White	Pacific Coast	1	C34.0-Main bronchus	3	Unknown	1	Left - origin of primary	7	IV	3	T2	N2	M1	Distant	0	59	100	200	40	1	0	95	95	Alive or dead of other cause	Alive or dead due to cancer	2	Alive	Yes	None/Unknown	California excluding SF/SJM/LA - 2000+
2	Single (never married)	1	2014	2	1	White	Pacific Coast	2	C34.1-Upper lobe, lung	2	Undifferentiated; anaplastic; Grade IV	2	Right - origin of primary	7	IV	4	T3	N2	M1	Distant	0	10	550	200	40	0	3	0	98	Alive or dead of other cause	Alive or dead due to cancer	0	Alive	Yes	Beam radiation	California excluding SF/SJM/LA - 2000+
2	Single (never married)	2	2014	1	1	White	Pacific Coast	2	C34.1-Upper lobe, lung	1	Poorly differentiated; Grade III	1	Left - origin of primary	1	IA	2	T1	N0	M0	Localized	0	11	100	0	0	0	0	0	98	Alive or dead of other cause	Alive or dead due to cancer	4	Alive	No/Unknown	Beam radiation	California excluding SF/SJM/LA - 2000+
2	Single (never married)	2	2014	2	1	White	Pacific Coast	2	C34.1-Upper lobe, lung	1	Poorly differentiated; Grade III	1	Left - origin of primary	1	IA	2	T1	N0	M0	Localized	33	23	110	0	0	3	0	9	0	Alive or dead of other cause	Alive or dead due to cancer	10	Alive	No/Unknown	None/Unknown	California excluding SF/SJM/LA - 2000+
3	Unknown	1	2014	1	2	Black	Pacific Coast	2	C34.1-Upper lobe, lung	3	Unknown	1	Left - origin of primary	7	IV	3	T2	N1	M1	Distant	0	55	100	100	40	0	0	0	98	Alive or dead of other cause	Alive or dead due to cancer	2	Alive	Yes	Beam radiation	California excluding SF/SJM/LA - 2000+
1	Married (including common law)	1	2014	2	1	White	Pacific Coast	1	C34.0-Main bronchus	3	Unknown	2	Right - origin of primary	7	IV	3	T2	N3	M1	Distant	70	31	455	600	40	3	0	21	4	Alive or dead of other cause	Alive or dead due to cancer	1	Alive	No/Unknown	Beam radiation	California excluding SF/SJM/LA - 2000+
1	Married (including common law)	2	2014	2	1	White	Pacific Coast	4	C34.3-Lower lobe, lung	3	Unknown	1	Left - origin of primary	7	IV	5	T4	N2	M1	Distant	0	111	400	200	51	0	0	0	98	Alive or dead of other cause	Alive or dead due to cancer	2	Alive	Yes	Beam radiation	California excluding SF/SJM/LA - 2000+
1	Married (including common law)	1	2014	1	1	White	Pacific Coast	2	C34.1-Upper lobe, lung	3	Unknown	2	Right - origin of primary	7	IV	5	T4	N3	M1	Distant	0	20	700	600	40	3	0	1	1	Alive or dead of other cause	Alive or dead due to cancer	2	Alive	Yes	None/Unknown	California excluding SF/SJM/LA - 2000+
2	Divorced	2	2014	1	1	White	Pacific Coast	6	C34.9-Lung, NOS	3	Unknown	3	Bilateral, single primary	7	IV	5	T4	N3	M1	Distant	0	999	600	600	51	0	0	0	98	Alive or dead of other cause	Alive or dead due to cancer	5	Alive	Yes	Beam radiation	California excluding SF/SJM/LA - 2000+
2	Single (never married)	2	2014	2	1	White	Pacific Coast	4	C34.3-Lower lobe, lung	3	Unknown	1	Left - origin of primary	7	IV	3	T2	N0	M1	Distant	0	45	100	0	70	0	1	0	98	Alive or dead of other cause	Alive or dead due to cancer	1	Alive	No/Unknown	Beam radiation	California excluding SF/SJM/LA - 2000+
3	Unknown	2	2014	2	1	White	Pacific Coast	2	C34.1-Upper lobe, lung	3	Unknown	1	Left - origin of primary	5	IIIA	3	T2	N2	M0	Regional	21	22	430	200	0	3	0	20	1	Alive or dead of other cause	Alive or dead due to cancer	0	Alive	Yes	None/Unknown	California excluding SF/SJM/LA - 2000+
1	Married (including common law)	1	2014	2	1	White	Pacific Coast	2	C34.1-Upper lobe, lung	2	Undifferentiated; anaplastic; Grade IV	2	Right - origin of primary	1	IA	2	T1	N0	M0	Localized	33	10	100	0	0	3	0	8	0	Alive or dead of other cause	Alive or dead due to cancer	0	Alive	No/Unknown	None/Unknown	California excluding SF/SJM/LA - 2000+
2	Unmarried or Domestic Partner	2	2014	2	1	White	Pacific Coast	4	C34.3-Lower lobe, lung	3	Unknown	1	Left - origin of primary	7	IV	2	T1	N1	M1	Distant	0	19	100	100	40	0	3	0	98	Alive or dead of other cause	Alive or dead due to cancer	1	Alive	Yes	Beam radiation	California excluding SF/SJM/LA - 2000+
2	Divorced	2	2013	2	1	White	Pacific Coast	1	C34.0-Main bronchus	3	Unknown	1	Left - origin of primary	6	IIIB	5	T4	N1	M0	Distant	0	100	700	100	15	0	0	0	98	Alive or dead of other cause	Alive or dead due to cancer	14	Alive	Yes	None/Unknown	California excluding SF/SJM/LA - 2000+
2	Single (never married)	1	2014	2	2	Black	Pacific Coast	5	C34.8-Overlapping lesion of lung	3	Unknown	2	Right - origin of primary	6	IIIB	5	T4	N2	M0	Regional	30	15	430	200	0	3	0	20	4	Alive or dead of other cause	Alive or dead due to cancer	1	Alive	No/Unknown	None/Unknown	California excluding SF/SJM/LA - 2000+
2	Divorced	2	2014	2	1	White	Pacific Coast	4	C34.3-Lower lobe, lung	3	Unknown	2	Right - origin of primary	7	IV	3	T2	N1	M1	Distant	0	54	430	100	40	0	0	0	98	Dead (attributable to this cancer dx)	Alive or dead due to cancer	7	Dead	Yes	Beam radiation	California excluding SF/SJM/LA - 2000+
1	Married (including common law)	2	2014	2	1	White	Pacific Coast	4	C34.3-Lower lobe, lung	1	Poorly differentiated; Grade III	2	Right - origin of primary	6	IIIB	3	T2	N3	M0	Distant	0	51	300	600	0	1	0	0	98	Alive or dead of other cause	Alive or dead due to cancer	5	Alive	Yes	None/Unknown	California excluding SF/SJM/LA - 2000+
2	Single (never married)	2	2014	1	1	White	Pacific Coast	3	C34.2-Middle lobe, lung	3	Unknown	2	Right - origin of primary	7	IV	3	T2	N2	M1	Distant	0	38	460	200	23	0	1	0	98	Alive or dead of other cause	Alive or dead due to cancer	1	Alive	No/Unknown	None/Unknown	California excluding SF/SJM/LA - 2000+
1	Married (including common law)	2	2014	2	1	White	Pacific Coast	4	C34.3-Lower lobe, lung	1	Poorly differentiated; Grade III	1	Left - origin of primary	5	IIIA	3	T2	N2	M0	Regional	0	85	200	200	0	0	0	0	98	Alive or dead of other cause	Alive or dead due to cancer	3	Alive	Yes	Beam radiation	California excluding SF/SJM/LA - 2000+
2	Divorced	1	2014	2	1	White	Pacific Coast	6	C34.9-Lung, NOS	1	Poorly differentiated; Grade III	1	Left - origin of primary	7	IV	5	T4	N0	M1	Distant	0	43	220	0	40	0	0	0	98	Alive or dead of other cause	Alive or dead due to cancer	0	Alive	No/Unknown	None/Unknown	California excluding SF/SJM/LA - 2000+
1	Married (including common law)	2	2014	2	1	White	Pacific Coast	2	C34.1-Upper lobe, lung	1	Poorly differentiated; Grade III	2	Right - origin of primary	1	IA	2	T1	N0	M0	Localized	33	25	100	0	0	3	0	10	0	Alive or dead of other cause	Alive or dead due to cancer	11	Alive	No/Unknown	None/Unknown	California excluding SF/SJM/LA - 2000+
2	Single (never married)	1	2014	1	1	White	Pacific Coast	4	C34.3-Lower lobe, lung	1	Poorly differentiated; Grade III	2	Right - origin of primary	5	IIIA	3	T2	N2	M0	Regional	0	26	410	200	0	0	0	0	98	Alive or dead of other cause	Alive or dead due to cancer	2	Alive	Yes	None/Unknown	California excluding SF/SJM/LA - 2000+
1	Married (including common law)	1	2014	1	1	White	Pacific Coast	2	C34.1-Upper lobe, lung	1	Poorly differentiated; Grade III	1	Left - origin of primary	1	IA	2	T1	N0	M0	Localized	21	7	110	0	0	0	0	0	98	Alive or dead of other cause	Alive or dead due to cancer	7	Alive	No/Unknown	None/Unknown	California excluding SF/SJM/LA - 2000+
1	Widowed	1	2013	1	1	White	Pacific Coast	6	C34.9-Lung, NOS	3	Unknown	3	Paired site, but no information concerning laterality	7	IV	6	TX	N3	M1	Distant	0	999	999	600	40	0	3	0	98	Dead (attributable to this cancer dx)	Alive or dead due to cancer	6	Dead	No/Unknown	Beam radiation	California excluding SF/SJM/LA - 2000+
1	Married (including common law)	1	2014	2	1	White	Pacific Coast	2	C34.1-Upper lobe, lung	1	Poorly differentiated; Grade III	2	Right - origin of primary	7	IV	6	TX	NX	M1	Distant	0	999	999	999	40	9	0	0	98	Alive or dead of other cause	Alive or dead due to cancer	5	Alive	No/Unknown	None/Unknown	California excluding SF/SJM/LA - 2000+
1	Widowed	2	2004	1	1	White	East	2	C34.1-Upper lobe, lung	3	Unknown	2	Right - origin of primary	1	IA	2	T1	N0	M0	Localized	0	30	100	0	0	0	0	0	98	Dead (attributable to this cancer dx)	Alive or dead due to cancer	16	Dead	No/Unknown	None/Unknown	Kentucky - 2000+
1	Widowed	2	2004	1	1	White	East	2	C34.1-Upper lobe, lung	1	Poorly differentiated; Grade III	2	Right - origin of primary	6	IIIB	5	T4	N2	M0	Regional	0	25	700	200	0	2	2	1	1	Dead (attributable to this cancer dx)	Alive or dead due to cancer	0	Dead	No/Unknown	None/Unknown	Kentucky - 2000+
1	Widowed	2	2004	2	2	Black	East	1	C34.0-Main bronchus	2	Undifferentiated; anaplastic; Grade IV	1	Left - origin of primary	4	IIB	4	T3	N0	M0	Regional	0	999	500	0	0	0	0	0	98	Dead (attributable to this cancer dx)	Alive or dead due to cancer	0	Dead	Yes	None/Unknown	Kentucky - 2000+
1	Married (including common law)	2	2004	2	1	White	East	6	C34.9-Lung, NOS	1	Poorly differentiated; Grade III	3	Bilateral, single primary	7	IV	6	TX	N0	M1	Distant	0	50	999	0	40	0	3	0	98	Alive or dead of other cause	Alive or dead due to cancer	130	Alive	Yes	None/Unknown	Kentucky - 2000+
1	Married (including common law)	2	2004	2	1	White	East	4	C34.3-Lower lobe, lung	3	Unknown	2	Right - origin of primary	5	IIIA	3	T2	N2	M0	Regional	0	20	210	200	0	0	0	0	98	Dead (attributable to this cancer dx)	Alive or dead due to cancer	13	Dead	Yes	None/Unknown	Kentucky - 2000+
1	Married (including common law)	1	2004	2	1	White	East	3	C34.2-Middle lobe, lung	1	Poorly differentiated; Grade III	2	Right - origin of primary	7	IV	5	T4	N2	M1	Distant	90	999	700	200	30	3	3	1	1	Dead (attributable to this cancer dx)	Alive or dead due to cancer	13	Dead	No/Unknown	Radiation, NOS method or source not specified	Kentucky - 2000+
1	Married (including common law)	2	2004	1	1	White	East	4	C34.3-Lower lobe, lung	3	Unknown	2	Right - origin of primary	6	IIIB	5	T4	N2	M0	Regional	21	14	650	200	0	3	0	2	2	Dead (attributable to this cancer dx)	Alive or dead due to cancer	49	Dead	No/Unknown	None/Unknown	Kentucky - 2000+
1	Widowed	2	2004	1	1	White	East	4	C34.3-Lower lobe, lung	3	Unknown	2	Right - origin of primary	7	IV	6	TX	N3	M1	Distant	0	21	999	600	40	0	3	0	98	Dead (attributable to this cancer dx)	Alive or dead due to cancer	10	Dead	Yes	None/Unknown	Kentucky - 2000+
1	Married (including common law)	1	2004	1	1	White	East	2	C34.1-Upper lobe, lung	3	Unknown	1	Left - origin of primary	5	IIIA	2	T1	N2	M0	Regional	0	15	100	200	0	3	0	5	3	Alive or dead of other cause	Alive or dead due to cancer	125	Alive	Yes	Beam radiation	Kentucky - 2000+
1	Married (including common law)	1	2004	2	1	White	East	2	C34.1-Upper lobe, lung	3	Unknown	2	Right - origin of primary	7	IV	6	TX	N0	M1	Distant	0	999	999	0	40	0	3	0	98	Dead (attributable to this cancer dx)	Alive or dead due to cancer	15	Dead	No/Unknown	None/Unknown	Kentucky - 2000+
1	Married (including common law)	2	2004	1	1	White	East	1	C34.0-Main bronchus	3	Unknown	2	Right - origin of primary	6	IIIB	3	T2	N3	M0	Distant	0	57	210	600	0	3	0	1	1	Dead (attributable to this cancer dx)	Alive or dead due to cancer	14	Dead	Yes	Beam radiation	Kentucky - 2000+
1	Married (including common law)	1	2004	2	1	White	East	2	C34.1-Upper lobe, lung	3	Unknown	2	Right - origin of primary	7	IV	5	T4	N2	M1	Distant	99	999	700	200	40	1	1	0	98	Dead (attributable to this cancer dx)	Alive or dead due to cancer	2	Dead	No/Unknown	None/Unknown	Kentucky - 2000+
1	Married (including common law)	2	2004	1	1	White	East	1	C34.0-Main bronchus	3	Unknown	2	Right - origin of primary	7	IV	6	TX	NX	M1	Distant	0	999	999	999	40	9	0	0	98	Dead (attributable to this cancer dx)	Alive or dead due to cancer	7	Dead	No/Unknown	Beam radiation	Kentucky - 2000+
1	Married (including common law)	2	2004	2	1	White	East	4	C34.3-Lower lobe, lung	3	Unknown	1	Left - origin of primary	2	IB	3	T2	N0	M0	Localized	30	44	100	0	0	3	0	3	0	Dead (attributable to this cancer dx)	Alive or dead due to cancer	11	Dead	No/Unknown	None/Unknown	Kentucky - 2000+
1	Married (including common law)	1	2004	1	1	White	East	6	C34.9-Lung, NOS	3	Unknown	2	Right - origin of primary	7	IV	5	T4	N2	M1	Distant	0	999	720	200	35	0	0	0	98	Dead (attributable to this cancer dx)	Alive or dead due to cancer	5	Dead	No/Unknown	Beam radiation	Kentucky - 2000+
2	Divorced	1	2005	2	1	White	East	2	C34.1-Upper lobe, lung	2	Undifferentiated; anaplastic; Grade IV	2	Right - origin of primary	1	IA	2	T1	N0	M0	Localized	33	30	100	0	0	3	0	5	0	Dead (attributable to this cancer dx)	Alive or dead due to cancer	9	Dead	No/Unknown	None/Unknown	Kentucky - 2000+
2	Single (never married)	1	2005	2	2	Black	East	2	C34.1-Upper lobe, lung	3	Unknown	1	Left - origin of primary	7	IV	4	T3	N3	M1	Distant	0	56	550	600	50	0	0	0	98	Dead (attributable to this cancer dx)	Alive or dead due to cancer	6	Dead	Yes	None/Unknown	Kentucky - 2000+
1	Married (including common law)	1	2005	2	1	White	East	4	C34.3-Lower lobe, lung	3	Unknown	1	Left - origin of primary	1	IA	2	T1	N0	M0	Localized	22	10	100	0	0	0	0	98	0	Alive or dead of other cause	Alive or dead due to cancer	118	Alive	No/Unknown	None/Unknown	Kentucky - 2000+
1	Widowed	2	2005	1	1	White	East	2	C34.1-Upper lobe, lung	3	Unknown	1	Left - origin of primary	7	IV	5	T4	N0	M1	Distant	0	42	800	0	40	0	1	0	98	Dead (attributable to this cancer dx)	Alive or dead due to cancer	0	Dead	Yes	None/Unknown	Kentucky - 2000+
1	Widowed	2	2005	1	1	White	East	3	C34.2-Middle lobe, lung	3	Unknown	2	Right - origin of primary	7	IV	3	T2	N2	M1	Distant	0	999	400	200	50	0	3	0	98	Dead (attributable to this cancer dx)	Alive or dead due to cancer	4	Dead	No/Unknown	Beam radiation	Kentucky - 2000+
2	Single (never married)	2	2005	2	1	White	East	2	C34.1-Upper lobe, lung	3	Unknown	1	Left - origin of primary	7	IV	5	T4	N0	M1	Distant	0	90	720	0	40	0	0	0	98	Dead (attributable to this cancer dx)	Alive or dead due to cancer	3	Dead	No/Unknown	Beam radiation	Kentucky - 2000+
1	Married (including common law)	2	2005	2	1	White	East	4	C34.3-Lower lobe, lung	1	Poorly differentiated; Grade III	1	Left - origin of primary	2	IB	3	T2	N0	M0	Localized	55	22	200	0	0	3	0	7	0	Dead (attributable to this cancer dx)	Alive or dead due to cancer	10	Dead	No/Unknown	None/Unknown	Kentucky - 2000+
1	Married (including common law)	1	2005	2	1	White	East	4	C34.3-Lower lobe, lung	1	Poorly differentiated; Grade III	2	Right - origin of primary	2	IB	3	T2	N0	M0	Localized	33	35	100	0	0	3	0	97	0	Dead (attributable to this cancer dx)	Alive or dead due to cancer	9	Dead	Yes	None/Unknown	Kentucky - 2000+
1	Married (including common law)	1	2005	2	1	White	East	2	C34.1-Upper lobe, lung	3	Unknown	1	Left - origin of primary	6	IIIB	5	T4	N2	M0	Regional	0	999	700	200	0	1	0	3	3	Dead (attributable to this cancer dx)	Alive or dead due to cancer	11	Dead	No/Unknown	None/Unknown	Kentucky - 2000+
1	Married (including common law)	2	2005	1	2	Black	East	2	C34.1-Upper lobe, lung	1	Poorly differentiated; Grade III	1	Left - origin of primary	7	IV	3	T2	N2	M1	Distant	21	14	400	200	40	3	0	5	3	Dead (attributable to this cancer dx)	Alive or dead due to cancer	12	Dead	No/Unknown	None/Unknown	Kentucky - 2000+
2	Divorced	1	2006	2	1	White	East	2	C34.1-Upper lobe, lung	1	Poorly differentiated; Grade III	1	Left - origin of primary	7	IV	6	TX	N2	M1	Distant	0	999	300	200	40	0	0	0	98	Dead (attributable to this cancer dx)	Alive or dead due to cancer	12	Dead	No/Unknown	None/Unknown	Kentucky - 2000+
1	Widowed	1	2006	1	1	White	East	2	C34.1-Upper lobe, lung	1	Poorly differentiated; Grade III	1	Left - origin of primary	1	IA	2	T1	N0	M0	Localized	30	15	100	0	0	3	0	2	0	Alive or dead of other cause	Alive or dead due to cancer	107	Alive	No/Unknown	None/Unknown	Kentucky - 2000+
1	Married (including common law)	1	2006	2	1	White	East	6	C34.9-Lung, NOS	3	Unknown	3	Paired site, but no information concerning laterality	7	IV	1	T0	N3	M1	Distant	0	0	950	600	30	3	0	1	1	Dead (attributable to this cancer dx)	Alive or dead due to cancer	8	Dead	Yes	Radiation, NOS method or source not specified	Kentucky - 2000+
1	Married (including common law)	2	2006	1	1	White	East	4	C34.3-Lower lobe, lung	3	Unknown	2	Right - origin of primary	7	IV	3	T2	N2	M1	Distant	0	50	100	200	50	0	3	0	98	Dead (attributable to this cancer dx)	Alive or dead due to cancer	7	Dead	Yes	None/Unknown	Kentucky - 2000+
1	Married (including common law)	1	2006	2	1	White	East	4	C34.3-Lower lobe, lung	3	Unknown	1	Left - origin of primary	7	IV	2	T1	N1	M1	Distant	0	15	100	100	40	0	1	0	98	Dead (attributable to this cancer dx)	Alive or dead due to cancer	30	Dead	Yes	Beam radiation	Kentucky - 2000+
2	Single (never married)	1	2007	1	1	White	East	2	C34.1-Upper lobe, lung	2	Undifferentiated; anaplastic; Grade IV	1	Left - origin of primary	3	IIA	2	T1	N1	M0	Regional	33	30	100	100	0	3	0	4	1	Dead (attributable to this cancer dx)	Alive or dead due to cancer	2	Dead	No/Unknown	None/Unknown	Kentucky - 2000+
1	Widowed	2	2006	1	1	White	East	2	C34.1-Upper lobe, lung	2	Undifferentiated; anaplastic; Grade IV	1	Left - origin of primary	3	IIA	2	T1	N1	M0	Regional	33	25	100	100	0	3	0	8	3	Dead (attributable to this cancer dx)	Alive or dead due to cancer	12	Dead	Yes	None/Unknown	Kentucky - 2000+
2	Single (never married)	2	2007	2	1	White	East	4	C34.3-Lower lobe, lung	3	Unknown	2	Right - origin of primary	7	IV	3	T2	N2	M1	Distant	0	36	100	200	40	3	3	98	97	Alive or dead of other cause	Dead (attributable to causes other than this cancer dx)	0	Dead	No/Unknown	None/Unknown	Kentucky - 2000+
1	Married (including common law)	1	2006	2	1	White	East	2	C34.1-Upper lobe, lung	1	Poorly differentiated; Grade III	1	Left - origin of primary	1	IA	2	T1	N0	M0	Localized	33	20	100	0	0	3	0	4	0	Alive or dead of other cause	Alive or dead due to cancer	103	Alive	Yes	None/Unknown	Kentucky - 2000+
1	Married (including common law)	2	2007	2	1	White	East	4	C34.3-Lower lobe, lung	3	Unknown	2	Right - origin of primary	7	IV	3	T2	N2	M1	Distant	0	44	300	200	40	0	1	0	98	Dead (attributable to this cancer dx)	Alive or dead due to cancer	0	Dead	No/Unknown	None/Unknown	Kentucky - 2000+
1	Widowed	2	2007	1	1	White	East	4	C34.3-Lower lobe, lung	1	Poorly differentiated; Grade III	1	Left - origin of primary	2	IB	3	T2	N0	M0	Localized	33	40	100	0	0	3	0	97	0	Dead (attributable to this cancer dx)	Alive or dead due to cancer	18	Dead	Yes	None/Unknown	Kentucky - 2000+
1	Married (including common law)	1	2007	1	1	White	East	2	C34.1-Upper lobe, lung	1	Poorly differentiated; Grade III	1	Left - origin of primary	6	IIIB	5	T4	N2	M0	Distant	0	9	720	200	0	1	0	98	97	Dead (attributable to this cancer dx)	Alive or dead due to cancer	14	Dead	Yes	Beam radiation	Kentucky - 2000+
2	Single (never married)	2	2007	1	1	White	East	2	C34.1-Upper lobe, lung	1	Poorly differentiated; Grade III	2	Right - origin of primary	5	IIIA	2	T1	N2	M0	Regional	0	22	100	200	0	1	0	2	2	Dead (attributable to this cancer dx)	Alive or dead due to cancer	8	Dead	Yes	Beam radiation	Kentucky - 2000+
2	Divorced	1	2007	2	1	White	East	4	C34.3-Lower lobe, lung	3	Unknown	1	Left - origin of primary	7	IV	5	T4	N2	M1	Distant	0	60	700	200	40	0	0	0	98	Dead (attributable to this cancer dx)	Alive or dead due to cancer	2	Dead	No/Unknown	None/Unknown	Kentucky - 2000+
1	Married (including common law)	2	2007	2	1	White	East	4	C34.3-Lower lobe, lung	2	Undifferentiated; anaplastic; Grade IV	1	Left - origin of primary	1	IA	2	T1	N0	M0	Localized	21	20	100	0	0	0	0	0	98	Dead (attributable to this cancer dx)	Alive or dead due to cancer	16	Dead	Yes	None/Unknown	Kentucky - 2000+
1	Married (including common law)	1	2007	2	1	White	East	4	C34.3-Lower lobe, lung	3	Unknown	1	Left - origin of primary	7	IV	3	T2	N0	M1	Distant	30	20	450	0	40	3	0	6	0	Dead (attributable to this cancer dx)	Alive or dead due to cancer	24	Dead	No/Unknown	Beam radiation	Kentucky - 2000+
2	Divorced	1	2007	1	2	Black	East	2	C34.1-Upper lobe, lung	1	Poorly differentiated; Grade III	1	Left - origin of primary	5	IIIA	3	T2	N2	M0	Regional	21	20	450	200	0	3	0	1	0	Dead (attributable to this cancer dx)	Alive or dead due to cancer	22	Dead	Yes	Beam radiation	Kentucky - 2000+
1	Married (including common law)	1	2007	1	1	White	East	2	C34.1-Upper lobe, lung	3	Unknown	2	Right - origin of primary	6	IIIB	5	T4	N2	M0	Distant	0	999	720	200	0	3	0	2	1	Dead (attributable to this cancer dx)	Alive or dead due to cancer	13	Dead	Yes	Beam radiation	Kentucky - 2000+
1	Married (including common law)	1	2007	2	1	White	East	2	C34.1-Upper lobe, lung	1	Poorly differentiated; Grade III	2	Right - origin of primary	2	IB	3	T2	N0	M0	Regional	30	65	450	0	0	0	0	5	0	Dead (attributable to this cancer dx)	Alive or dead due to cancer	8	Dead	No/Unknown	None/Unknown	Kentucky - 2000+
1	Married (including common law)	2	2007	2	3	Other (American Indian/AK Native, Asian/Pacific Islander)	East	1	C34.0-Main bronchus	3	Unknown	2	Right - origin of primary	7	IV	4	T3	N2	M1	Distant	0	40	500	200	40	3	0	1	1	Dead (attributable to this cancer dx)	Alive or dead due to cancer	26	Dead	Yes	None/Unknown	Kentucky - 2000+
1	Widowed	1	2007	2	1	White	East	4	C34.3-Lower lobe, lung	3	Unknown	1	Left - origin of primary	1	IA	2	T1	N0	M0	Localized	33	16	100	0	0	3	0	6	0	Alive or dead of other cause	Alive or dead due to cancer	87	Alive	No/Unknown	None/Unknown	Kentucky - 2000+
3	Unknown	1	2007	1	1	White	East	5	C34.8-Overlapping lesion of lung	3	Unknown	2	Right - origin of primary	7	IV	5	T4	N3	M1	Distant	0	52	700	600	40	0	3	23	0	Dead (attributable to this cancer dx)	Alive or dead due to cancer	11	Dead	Yes	Beam radiation	Kentucky - 2000+
2	Single (never married)	2	2007	1	1	White	East	2	C34.1-Upper lobe, lung	3	Unknown	2	Right - origin of primary	7	IV	5	T4	N2	M1	Distant	0	26	790	200	50	0	3	0	98	Dead (attributable to this cancer dx)	Alive or dead due to cancer	0	Dead	No/Unknown	None/Unknown	Kentucky - 2000+
2	Single (never married)	1	2008	2	1	White	East	2	C34.1-Upper lobe, lung	3	Unknown	2	Right - origin of primary	6	IIIB	3	T2	N3	M0	Distant	0	92	400	600	0	0	0	0	98	Dead (attributable to this cancer dx)	Alive or dead due to cancer	8	Dead	Yes	Beam radiation	Kentucky - 2000+
1	Married (including common law)	2	2007	2	1	White	East	2	C34.1-Upper lobe, lung	1	Poorly differentiated; Grade III	2	Right - origin of primary	1	IA	2	T1	N0	M0	Localized	21	20	100	0	0	3	0	5	0	Dead (attributable to this cancer dx)	Alive or dead due to cancer	21	Dead	No/Unknown	None/Unknown	Kentucky - 2000+
1	Married (including common law)	2	2008	2	1	White	East	1	C34.0-Main bronchus	3	Unknown	2	Right - origin of primary	6	IIIB	3	T2	N3	M0	Distant	0	54	100	600	0	1	0	0	98	Dead (attributable to this cancer dx)	Alive or dead due to cancer	7	Dead	Yes	Beam radiation	Kentucky - 2000+
1	Widowed	2	2007	1	1	White	East	2	C34.1-Upper lobe, lung	1	Poorly differentiated; Grade III	1	Left - origin of primary	1	IA	2	T1	N0	M0	Localized	30	13	100	0	0	3	0	3	0	Alive or dead of other cause	Dead (attributable to causes other than this cancer dx)	45	Dead	No/Unknown	None/Unknown	Kentucky - 2000+
2	Divorced	2	2008	1	1	White	East	2	C34.1-Upper lobe, lung	2	Undifferentiated; anaplastic; Grade IV	1	Left - origin of primary	6	IIIB	5	T4	N1	M0	Regional	56	70	700	100	0	3	0	10	1	Alive or dead of other cause	Dead (attributable to causes other than this cancer dx)	0	Dead	No/Unknown	None/Unknown	Kentucky - 2000+
1	Married (including common law)	2	2008	1	1	White	East	6	C34.9-Lung, NOS	1	Poorly differentiated; Grade III	1	Left - origin of primary	5	IIIA	1	T0	N2	M0	Regional	33	0	950	200	0	3	0	98	97	Dead (attributable to this cancer dx)	Alive or dead due to cancer	2	Dead	No/Unknown	None/Unknown	Kentucky - 2000+
1	Widowed	2	2008	1	1	White	East	4	C34.3-Lower lobe, lung	3	Unknown	2	Right - origin of primary	7	IV	5	T4	N1	M1	Distant	0	37	650	100	40	0	3	0	98	Dead (attributable to this cancer dx)	Alive or dead due to cancer	1	Dead	Yes	Beam radiation	Kentucky - 2000+
1	Married (including common law)	1	2007	2	1	White	East	4	C34.3-Lower lobe, lung	3	Unknown	2	Right - origin of primary	2	IB	3	T2	N0	M0	Regional	33	62	400	0	0	3	0	5	0	Dead (attributable to this cancer dx)	Alive or dead due to cancer	16	Dead	No/Unknown	None/Unknown	Kentucky - 2000+
1	Married (including common law)	1	2008	1	1	White	East	2	C34.1-Upper lobe, lung	1	Poorly differentiated; Grade III	1	Left - origin of primary	1	IA	2	T1	N0	M0	Localized	33	17	100	0	0	3	0	14	0	Alive or dead of other cause	Alive or dead due to cancer	82	Alive	Yes	None/Unknown	Kentucky - 2000+
1	Widowed	2	2006	2	1	White	East	2	C34.1-Upper lobe, lung	1	Poorly differentiated; Grade III	1	Left - origin of primary	1	IA	2	T1	N0	M0	Localized	33	20	100	0	0	3	0	17	0	Alive or dead of other cause	Dead (attributable to causes other than this cancer dx)	92	Dead	No/Unknown	None/Unknown	Kentucky - 2000+
2	Divorced	1	2006	2	1	White	East	2	C34.1-Upper lobe, lung	3	Unknown	2	Right - origin of primary	4	IIB	3	T2	N1	M0	Regional	56	52	400	100	0	3	0	19	6	Dead (attributable to this cancer dx)	Alive or dead due to cancer	3	Dead	No/Unknown	None/Unknown	Kentucky - 2000+
2	Single (never married)	1	2006	2	1	White	East	2	C34.1-Upper lobe, lung	3	Unknown	2	Right - origin of primary	2	IB	3	T2	N0	M0	Regional	21	20	450	0	0	3	0	8	0	Dead (attributable to this cancer dx)	Alive or dead due to cancer	41	Dead	Yes	None/Unknown	Kentucky - 2000+
1	Widowed	2	2006	1	1	White	East	2	C34.1-Upper lobe, lung	1	Poorly differentiated; Grade III	1	Left - origin of primary	6	IIIB	5	T4	N0	M0	Regional	33	10	650	0	0	3	0	97	0	Dead (attributable to this cancer dx)	Alive or dead due to cancer	57	Dead	No/Unknown	None/Unknown	Kentucky - 2000+
1	Widowed	2	2006	1	1	White	East	2	C34.1-Upper lobe, lung	3	Unknown	2	Right - origin of primary	1	IA	2	T1	N0	M0	Localized	33	8	100	0	0	3	0	12	0	Dead (attributable to this cancer dx)	Alive or dead due to cancer	69	Dead	No/Unknown	None/Unknown	Kentucky - 2000+
2	Divorced	1	2008	2	1	White	East	2	C34.1-Upper lobe, lung	1	Poorly differentiated; Grade III	1	Left - origin of primary	7	IV	5	T4	N3	M1	Distant	0	999	780	600	40	3	0	2	2	Dead (attributable to this cancer dx)	Alive or dead due to cancer	7	Dead	Yes	None/Unknown	Kentucky - 2000+
1	Married (including common law)	2	2008	1	1	White	East	4	C34.3-Lower lobe, lung	1	Poorly differentiated; Grade III	2	Right - origin of primary	2	IB	3	T2	N0	M0	Regional	33	40	450	0	0	3	0	5	0	Dead (attributable to this cancer dx)	Alive or dead due to cancer	19	Dead	No/Unknown	None/Unknown	Kentucky - 2000+
1	Married (including common law)	1	2008	2	1	White	East	3	C34.2-Middle lobe, lung	1	Poorly differentiated; Grade III	2	Right - origin of primary	1	IA	2	T1	N0	M0	Localized	30	27	100	0	0	3	0	5	0	Dead (attributable to this cancer dx)	Alive or dead due to cancer	32	Dead	No/Unknown	None/Unknown	Kentucky - 2000+
1	Married (including common law)	2	2008	2	1	White	East	2	C34.1-Upper lobe, lung	1	Poorly differentiated; Grade III	2	Right - origin of primary	2	IB	3	T2	N0	M0	Localized	33	46	100	0	0	3	0	7	0	Alive or dead of other cause	Alive or dead due to cancer	80	Alive	No/Unknown	None/Unknown	Kentucky - 2000+
1	Married (including common law)	2	2008	2	2	Black	East	2	C34.1-Upper lobe, lung	1	Poorly differentiated; Grade III	1	Left - origin of primary	2	IB	3	T2	N0	M0	Regional	56	130	450	0	0	3	0	29	0	Alive or dead of other cause	Alive or dead due to cancer	76	Alive	No/Unknown	None/Unknown	Kentucky - 2000+
2	Single (never married)	1	2008	1	1	White	East	2	C34.1-Upper lobe, lung	3	Unknown	2	Right - origin of primary	1	IA	2	T1	N0	M0	Localized	33	10	100	0	0	3	0	4	0	Alive or dead of other cause	Alive or dead due to cancer	80	Alive	No/Unknown	None/Unknown	Kentucky - 2000+
1	Married (including common law)	1	2008	2	1	White	East	2	C34.1-Upper lobe, lung	1	Poorly differentiated; Grade III	1	Left - origin of primary	2	IB	3	T2	N0	M0	Localized	30	36	100	0	0	3	0	98	0	Dead (attributable to this cancer dx)	Alive or dead due to cancer	11	Dead	No/Unknown	None/Unknown	Kentucky - 2000+
1	Widowed	1	2008	1	1	White	East	4	C34.3-Lower lobe, lung	1	Poorly differentiated; Grade III	2	Right - origin of primary	2	IB	3	T2	N0	M0	Regional	33	31	450	0	0	3	0	10	0	Alive or dead of other cause	Alive or dead due to cancer	79	Alive	No/Unknown	None/Unknown	Kentucky - 2000+
2	Divorced	1	2008	1	1	White	East	4	C34.3-Lower lobe, lung	1	Poorly differentiated; Grade III	2	Right - origin of primary	1	IA	2	T1	N0	M0	Localized	33	24	100	0	0	3	0	5	0	Alive or dead of other cause	Alive or dead due to cancer	73	Alive	Yes	Beam radiation	Kentucky - 2000+
1	Married (including common law)	2	2008	1	1	White	East	2	C34.1-Upper lobe, lung	3	Unknown	2	Right - origin of primary	7	IV	5	T4	N2	M1	Distant	0	61	700	200	40	0	0	0	98	Dead (attributable to this cancer dx)	Alive or dead due to cancer	1	Dead	No/Unknown	Beam radiation	Kentucky - 2000+
1	Married (including common law)	2	2008	2	1	White	East	6	C34.9-Lung, NOS	1	Poorly differentiated; Grade III	2	Right - origin of primary	6	IIIB	5	T4	N2	M0	Regional	0	72	700	200	0	3	0	3	2	Dead (attributable to this cancer dx)	Alive or dead due to cancer	1	Dead	No/Unknown	Beam radiation	Kentucky - 2000+
2	Single (never married)	1	2008	2	2	Black	East	2	C34.1-Upper lobe, lung	1	Poorly differentiated; Grade III	2	Right - origin of primary	3	IIA	2	T1	N1	M0	Regional	33	22	100	100	0	3	0	97	2	Dead (attributable to this cancer dx)	Alive or dead due to cancer	14	Dead	No/Unknown	None/Unknown	Kentucky - 2000+
1	Widowed	2	2008	2	1	White	East	2	C34.1-Upper lobe, lung	1	Poorly differentiated; Grade III	2	Right - origin of primary	7	IV	3	T2	N3	M1	Distant	0	46	300	600	40	0	0	0	98	Dead (attributable to this cancer dx)	Alive or dead due to cancer	5	Dead	Yes	None/Unknown	Kentucky - 2000+
1	Married (including common law)	1	2009	1	1	White	East	4	C34.3-Lower lobe, lung	2	Undifferentiated; anaplastic; Grade IV	2	Right - origin of primary	2	IB	3	T2	N0	M0	Regional	30	30	450	0	0	3	0	4	0	Alive or dead of other cause	Alive or dead due to cancer	71	Alive	Yes	None/Unknown	Kentucky - 2000+
2	Divorced	1	2008	2	1	White	East	6	C34.9-Lung, NOS	3	Unknown	3	Paired site, but no information concerning laterality	7	IV	1	T0	N3	M1	Distant	0	0	950	600	50	1	0	95	95	Dead (attributable to this cancer dx)	Alive or dead due to cancer	14	Dead	Yes	Beam radiation	Kentucky - 2000+
1	Married (including common law)	2	2008	2	1	White	East	2	C34.1-Upper lobe, lung	1	Poorly differentiated; Grade III	2	Right - origin of primary	1	IA	2	T1	N0	M0	Localized	33	23	100	0	0	3	0	45	0	Dead (attributable to this cancer dx)	Alive or dead due to cancer	17	Dead	No/Unknown	None/Unknown	Kentucky - 2000+
2	Divorced	1	2009	1	2	Black	East	4	C34.3-Lower lobe, lung	2	Undifferentiated; anaplastic; Grade IV	1	Left - origin of primary	1	IA	2	T1	N0	M0	Localized	30	28	100	0	0	3	0	2	0	Alive or dead of other cause	Alive or dead due to cancer	71	Alive	No/Unknown	None/Unknown	Kentucky - 2000+
1	Married (including common law)	2	2009	2	1	White	East	3	C34.2-Middle lobe, lung	1	Poorly differentiated; Grade III	2	Right - origin of primary	7	IV	3	T2	N2	M1	Distant	21	50	400	200	40	3	3	6	0	Dead (attributable to this cancer dx)	Alive or dead due to cancer	4	Dead	No/Unknown	Beam radiation	Kentucky - 2000+
1	Widowed	2	2009	2	1	White	East	4	C34.3-Lower lobe, lung	3	Unknown	2	Right - origin of primary	7	IV	5	T4	N2	M1	Distant	0	34	650	200	40	1	0	95	95	Dead (attributable to this cancer dx)	Alive or dead due to cancer	1	Dead	No/Unknown	Beam radiation	Kentucky - 2000+
1	Married (including common law)	2	2008	1	1	White	East	2	C34.1-Upper lobe, lung	3	Unknown	2	Right - origin of primary	7	IV	2	T1	N2	M1	Distant	0	28	100	200	40	0	3	0	98	Dead (attributable to this cancer dx)	Alive or dead due to cancer	3	Dead	No/Unknown	Refused	Kentucky - 2000+
1	Widowed	2	2009	2	2	Black	East	2	C34.1-Upper lobe, lung	3	Unknown	2	Right - origin of primary	6	IIIB	5	T4	N2	M0	Distant	0	65	750	200	0	0	0	0	98	Dead (attributable to this cancer dx)	Alive or dead due to cancer	8	Dead	No/Unknown	None/Unknown	Kentucky - 2000+
1	Widowed	2	2009	2	1	White	East	2	C34.1-Upper lobe, lung	3	Unknown	1	Left - origin of primary	7	IV	5	T4	N0	M1	Distant	0	49	700	0	40	0	3	0	98	Dead (attributable to this cancer dx)	Alive or dead due to cancer	58	Dead	Yes	None/Unknown	Kentucky - 2000+
2	Divorced	1	2009	1	1	White	East	2	C34.1-Upper lobe, lung	1	Poorly differentiated; Grade III	1	Left - origin of primary	6	IIIB	5	T4	N3	M0	Distant	0	55	700	600	0	0	0	0	98	Dead (attributable to this cancer dx)	Alive or dead due to cancer	16	Dead	Yes	Beam radiation	Kentucky - 2000+
2	Divorced	1	2009	1	1	White	East	2	C34.1-Upper lobe, lung	1	Poorly differentiated; Grade III	2	Right - origin of primary	4	IIB	3	T2	N1	M0	Regional	45	50	100	100	0	3	0	6	2	Alive or dead of other cause	Alive or dead due to cancer	68	Alive	Yes	None/Unknown	Kentucky - 2000+
1	Widowed	2	2009	1	1	White	East	2	C34.1-Upper lobe, lung	1	Poorly differentiated; Grade III	1	Left - origin of primary	5	IIIA	6	TX	N2	M0	Regional	0	999	100	200	0	0	0	0	98	Dead (attributable to this cancer dx)	Alive or dead due to cancer	2	Dead	No/Unknown	Beam radiation	Kentucky - 2000+
1	Married (including common law)	2	2009	2	1	White	East	2	C34.1-Upper lobe, lung	3	Unknown	1	Left - origin of primary	1	IA	2	T1	N0	M0	Localized	45	16	100	0	0	3	0	1	0	Dead (attributable to this cancer dx)	Alive or dead due to cancer	48	Dead	No/Unknown	None/Unknown	Kentucky - 2000+
2	Divorced	1	2009	1	1	White	East	2	C34.1-Upper lobe, lung	3	Unknown	1	Left - origin of primary	7	IV	2	T1	N0	M1	Distant	0	12	100	0	40	0	3	0	98	Dead (attributable to this cancer dx)	Alive or dead due to cancer	43	Dead	No/Unknown	None/Unknown	Kentucky - 2000+
2	Divorced	1	2009	2	1	White	East	2	C34.1-Upper lobe, lung	1	Poorly differentiated; Grade III	2	Right - origin of primary	2	IB	3	T2	N0	M0	Localized	33	35	100	0	0	3	0	4	0	Dead (attributable to this cancer dx)	Alive or dead due to cancer	19	Dead	No/Unknown	None/Unknown	Kentucky - 2000+
3	Unknown	1	2009	1	1	White	East	4	C34.3-Lower lobe, lung	1	Poorly differentiated; Grade III	2	Right - origin of primary	7	IV	3	T2	N0	M1	Distant	56	90	100	0	40	3	3	7	0	Dead (attributable to this cancer dx)	Alive or dead due to cancer	17	Dead	Yes	Beam radiation	Kentucky - 2000+
1	Married (including common law)	2	2009	1	2	Black	East	6	C34.9-Lung, NOS	3	Unknown	1	Left - origin of primary	6	IIIB	5	T4	N0	M0	Regional	0	999	700	0	0	1	0	95	0	Dead (attributable to this cancer dx)	Alive or dead due to cancer	12	Dead	Yes	Beam radiation	Kentucky - 2000+
1	Married (including common law)	2	2009	1	1	White	East	2	C34.1-Upper lobe, lung	1	Poorly differentiated; Grade III	2	Right - origin of primary	7	IV	2	T1	N1	M1	Distant	0	30	300	100	40	0	3	0	98	Dead (attributable to this cancer dx)	Alive or dead due to cancer	1	Dead	No/Unknown	None/Unknown	Kentucky - 2000+
1	Married (including common law)	1	2009	1	1	White	East	2	C34.1-Upper lobe, lung	1	Poorly differentiated; Grade III	1	Left - origin of primary	5	IIIA	3	T2	N2	M0	Regional	30	38	100	200	0	3	0	10	2	Alive or dead of other cause	Alive or dead due to cancer	69	Alive	Yes	None/Unknown	Kentucky - 2000+
1	Married (including common law)	1	2009	2	1	White	East	2	C34.1-Upper lobe, lung	1	Poorly differentiated; Grade III	1	Left - origin of primary	1	IA	2	T1	N0	M0	Localized	33	21	110	0	0	3	0	2	0	Dead (attributable to this cancer dx)	Alive or dead due to cancer	42	Dead	No/Unknown	None/Unknown	Kentucky - 2000+
1	Married (including common law)	2	2009	2	1	White	East	2	C34.1-Upper lobe, lung	1	Poorly differentiated; Grade III	1	Left - origin of primary	3	IIA	2	T1	N1	M0	Regional	21	10	100	100	0	3	0	9	1	Dead (attributable to this cancer dx)	Alive or dead due to cancer	12	Dead	Yes	None/Unknown	Kentucky - 2000+
1	Widowed	2	2009	2	1	White	East	1	C34.0-Main bronchus	3	Unknown	1	Left - origin of primary	5	IIIA	3	T2	N2	M0	Regional	55	70	450	200	0	3	0	10	5	Alive or dead of other cause	Dead (attributable to causes other than this cancer dx)	2	Dead	No/Unknown	None/Unknown	Kentucky - 2000+
1	Married (including common law)	1	2009	2	1	White	East	2	C34.1-Upper lobe, lung	1	Poorly differentiated; Grade III	2	Right - origin of primary	7	IV	5	T4	N2	M1	Distant	0	90	790	200	40	3	0	1	0	Dead (attributable to this cancer dx)	Alive or dead due to cancer	1	Dead	No/Unknown	None/Unknown	Kentucky - 2000+
1	Married (including common law)	2	2009	2	1	White	East	4	C34.3-Lower lobe, lung	3	Unknown	2	Right - origin of primary	7	IV	3	T2	N3	M1	Distant	0	35	100	600	40	3	0	1	1	Dead (attributable to this cancer dx)	Alive or dead due to cancer	8	Dead	Yes	None/Unknown	Kentucky - 2000+
1	Widowed	2	2009	2	1	White	East	4	C34.3-Lower lobe, lung	1	Poorly differentiated; Grade III	2	Right - origin of primary	6	IIIB	5	T4	N0	M0	Distant	0	999	720	0	0	0	0	0	98	Dead (attributable to this cancer dx)	Alive or dead due to cancer	0	Dead	No/Unknown	None/Unknown	Kentucky - 2000+
1	Married (including common law)	2	2009	1	1	White	East	2	C34.1-Upper lobe, lung	3	Unknown	2	Right - origin of primary	7	IV	5	T4	N2	M1	Distant	0	61	650	200	40	0	0	0	98	Dead (attributable to this cancer dx)	Alive or dead due to cancer	15	Dead	Yes	None/Unknown	Kentucky - 2000+
1	Married (including common law)	2	2009	2	1	White	East	2	C34.1-Upper lobe, lung	1	Poorly differentiated; Grade III	2	Right - origin of primary	3	IIA	2	T1	N1	M0	Regional	33	25	100	100	0	3	0	14	2	Dead (attributable to this cancer dx)	Alive or dead due to cancer	10	Dead	Yes	Refused	Kentucky - 2000+
1	Married (including common law)	1	2009	1	1	White	East	2	C34.1-Upper lobe, lung	3	Unknown	2	Right - origin of primary	7	IV	5	T4	N3	M1	Distant	0	110	700	600	40	3	0	1	1	Dead (attributable to this cancer dx)	Alive or dead due to cancer	19	Dead	Yes	None/Unknown	Kentucky - 2000+
1	Married (including common law)	1	2009	1	1	White	East	2	C34.1-Upper lobe, lung	1	Poorly differentiated; Grade III	2	Right - origin of primary	1	IA	2	T1	N0	M0	Localized	33	20	100	0	0	3	0	4	0	Dead (attributable to this cancer dx)	Alive or dead due to cancer	10	Dead	Yes	None/Unknown	Kentucky - 2000+
2	Single (never married)	1	2009	2	2	Black	East	2	C34.1-Upper lobe, lung	3	Unknown	2	Right - origin of primary	7	IV	3	T2	N0	M1	Distant	0	60	300	0	40	0	0	0	98	Dead (attributable to this cancer dx)	Alive or dead due to cancer	9	Dead	Yes	Beam radiation	Kentucky - 2000+
1	Widowed	2	2008	1	1	White	East	2	C34.1-Upper lobe, lung	3	Unknown	2	Right - origin of primary	7	IV	5	T4	N0	M1	Distant	0	60	700	0	40	0	3	0	98	Dead (attributable to this cancer dx)	Alive or dead due to cancer	45	Dead	Yes	None/Unknown	Kentucky - 2000+
1	Married (including common law)	2	2009	2	1	White	East	3	C34.2-Middle lobe, lung	2	Undifferentiated; anaplastic; Grade IV	2	Right - origin of primary	2	IB	3	T2	N0	M0	Regional	33	23	450	0	0	3	0	97	0	Dead (attributable to this cancer dx)	Alive or dead due to cancer	8	Dead	No/Unknown	None/Unknown	Kentucky - 2000+
1	Married (including common law)	1	2010	2	1	White	East	2	C34.1-Upper lobe, lung	3	Unknown	1	Left - origin of primary	7	IV	5	T4	N3	M1	Distant	0	57	200	600	40	0	3	0	98	Dead (attributable to this cancer dx)	Alive or dead due to cancer	10	Dead	Yes	Beam radiation	Kentucky - 2000+
2	Divorced	2	2010	1	1	White	East	2	C34.1-Upper lobe, lung	3	Unknown	2	Right - origin of primary	6	IIIB	5	T4	N2	M0	Regional	0	36	700	200	0	0	0	0	98	Dead (attributable to this cancer dx)	Alive or dead due to cancer	5	Dead	Yes	Beam radiation	Kentucky - 2000+
1	Married (including common law)	1	2010	1	1	White	East	6	C34.9-Lung, NOS	3	Unknown	3	Bilateral, single primary	7	IV	1	T0	N2	M1	Distant	0	0	950	200	40	0	3	0	98	Alive or dead of other cause	Alive or dead due to cancer	55	Alive	Yes	Beam radiation	Kentucky - 2000+
2	Divorced	2	2010	2	1	White	East	4	C34.3-Lower lobe, lung	1	Poorly differentiated; Grade III	2	Right - origin of primary	1	IA	2	T1	N0	M0	Localized	30	29	100	0	0	3	0	13	0	Alive or dead of other cause	Alive or dead due to cancer	55	Alive	No/Unknown	None/Unknown	Kentucky - 2000+
1	Widowed	2	2010	2	1	White	East	5	C34.8-Overlapping lesion of lung	2	Undifferentiated; anaplastic; Grade IV	2	Right - origin of primary	7	IV	5	T4	N0	M1	Distant	33	85	300	0	17	3	3	6	0	Dead (attributable to this cancer dx)	Alive or dead due to cancer	4	Dead	Yes	None/Unknown	Kentucky - 2000+
1	Married (including common law)	2	2010	1	1	White	East	2	C34.1-Upper lobe, lung	1	Poorly differentiated; Grade III	1	Left - origin of primary	3	IIA	2	T1	N1	M0	Regional	33	17	100	100	0	3	0	21	2	Alive or dead of other cause	Dead (attributable to causes other than this cancer dx)	18	Dead	No/Unknown	Refused	Kentucky - 2000+
2	Single (never married)	1	2010	2	1	White	East	6	C34.9-Lung, NOS	3	Unknown	3	Paired site, but no information concerning laterality	7	IV	1	T0	N3	M1	Distant	0	0	950	600	51	0	3	0	98	Dead (attributable to this cancer dx)	Alive or dead due to cancer	9	Dead	Yes	None/Unknown	Kentucky - 2000+
1	Married (including common law)	2	2010	1	1	White	East	4	C34.3-Lower lobe, lung	2	Undifferentiated; anaplastic; Grade IV	2	Right - origin of primary	1	IA	2	T1	N0	M0	Localized	30	16	100	0	0	3	0	3	0	Alive or dead of other cause	Alive or dead due to cancer	55	Alive	No/Unknown	None/Unknown	Kentucky - 2000+
[truncated: 764 more rows]

## Sheet: code
k-Marital status	k-age	k-sex	K-race	k-primary	k-grade	k-Laterality1	k-stage	k-surgery	k-tumorsize	chemotherapy	k-Radiation	k-CSS	Survival months	OS
[truncated: 1,619 more rows]

[truncated: 1 more sheets: ER]
